# Supplementary material for: Time to cessation of exclusive breastfeeding and associated factors among women with children aged 6–24 months in Kilimanjaro region, northern Tanzania: A community-based cross-sectional study
Source: PLoS One. 2021 Oct 28;16(10):e0259041. doi: 10.1371/journal.pone.0259041 (PMC8553062; doi:10.1371/journal.pone.0259041)
Supplement: S1 Data — (XLS) [file pone.0259041.s001.xls]

## Sheet: Sheet1
idno	district	mother_age	marital_status	mother_education	employ_status	partner_education	child_sex	child_age	child_birth_weight	no_birth	anc_time	bfcounse_anc	place_birth	bfcouns_pnc	bfinitiation_time	ebfcessation_age	age_mothercat	parity	anc_timecat	birth_plcat	child_agecat	birth_weightcat	bf_initiated
325	same	40	Cohabiting	primary	no	primary	female	18	2.9	4	5	yes	Health facility	no	1	6	>=35	multiparous	>=4	health facility	18-24	normal/ large	early initiation
328	same	24	Married	primary	no	secondary and above	female	15	2.7	1	4	yes	Health facility	no	2	3	15-24	primiparous	>=4	health facility	12-17	normal/ large	late initiation
329	same	22	Married	primary	no	primary	female	10	3.1	1	6	yes	Health facility	yes	1	2	15-24	primiparous	>=4	health facility	6-11	normal/ large	early initiation
331	same	26	Married	primary	no	secondary and above	female	11	2	1	3	no	Health facility	no	12	2	25-34	primiparous	<4	health facility	6-11	small	late initiation
335	same	34	Married	primary	no	secondary and above	male	10	2.8	3	4	yes	Health facility	yes	25	4	25-34	multiparous	>=4	health facility	6-11	normal/ large	late initiation
402	same	27	Married	primary	no	secondary and above	male	7	2.6	3	4	yes	Health facility	no	6	5	25-34	multiparous	>=4	health facility	6-11	normal/ large	late initiation
404	same	41	Married	secondary and above	yes	secondary and above	male	24	3.5	3	4	yes	Health facility	yes	1	3	>=35	multiparous	>=4	health facility	18-24	normal/ large	early initiation
408	same	30	Married	secondary and above	no	secondary and above	female	15	3	4	4	yes	Health facility	yes	1	3	25-34	multiparous	>=4	health facility	12-17	normal/ large	early initiation
411	same	31	Married	primary	no	primary	male	12	3.3	3	4	yes	Health facility	yes	13	3	25-34	multiparous	>=4	health facility	12-17	normal/ large	late initiation
413	same	36	Single	secondary and above	yes		female	20	3.5	1	4	yes	Health facility	no	8	2	>=35	primiparous	>=4	health facility	18-24	normal/ large	late initiation
414	same	31	Married	primary	no	primary	female	10	2.8	4	4	yes	Health facility	yes	30	6	25-34	multiparous	>=4	health facility	6-11	normal/ large	late initiation
418	same	26	Married	primary	no	secondary and above	female	10	2.5	1	4	yes	Health facility	no	1	2	25-34	primiparous	>=4	health facility	6-11	normal/ large	early initiation
419	same	40	Single	primary	no		female	24	3	5	3	no	Health facility	no	1	5	>=35	multiparous	<4	health facility	18-24	normal/ large	early initiation
420	same	22	Married	secondary and above	no	primary	male	7	2.4	1	4	yes	Health facility	no	30	6	15-24	primiparous	>=4	health facility	6-11	small	late initiation
421	same	28	Married	primary	no	secondary and above	female	17	2.6	2	4	yes	Health facility	yes	1	7	25-34	multiparous	>=4	health facility	12-17	normal/ large	early initiation
428	same	32	Married	primary	no	primary	male	10	2.5	3	8	yes	Health facility	no	2	7	25-34	multiparous	>=4	health facility	6-11	normal/ large	late initiation
431	same	23	Married	secondary and above	no	secondary and above	female	7	2.8	1	4	no	Health facility	yes	30	3	15-24	primiparous	>=4	health facility	6-11	normal/ large	late initiation
432	same	20	Single	primary	no		male	20	3.8	1	8	no	Health facility	yes	2	5	15-24	primiparous	>=4	health facility	18-24	normal/ large	late initiation
436	same	38	Married	primary	no	primary	female	8	2.4	6	4	yes	Health facility	yes	30	4	>=35	multiparous	>=4	health facility	6-11	small	late initiation
437	same	22	Married	primary	no	primary	female	10	3	2	6	no	Health facility	no	1	3	15-24	multiparous	>=4	health facility	6-11	normal/ large	early initiation
439	same	19	Single	secondary and above	no		male	9	2.5	1	4	yes	Health facility	no	2	6	15-24	primiparous	>=4	health facility	6-11	normal/ large	late initiation
443	same	26	Married	secondary and above	no	secondary and above	male	20	4	2	4	yes	Health facility	no	3	6	25-34	multiparous	>=4	health facility	18-24	normal/ large	late initiation
444	same	30	Married	primary	no	primary	female	24	3.2	3	3	yes	Health facility	yes	30	3	25-34	multiparous	<4	health facility	18-24	normal/ large	late initiation
445	same	23	Single	primary	no	secondary and above	female	24	3	2	6	no	Health facility	no	2	6	15-24	multiparous	>=4	health facility	18-24	normal/ large	late initiation
446	same	24	Single	secondary and above	no	secondary and above	male	22	3.5	1	8	yes	Health facility	no	2	6	15-24	primiparous	>=4	health facility	18-24	normal/ large	late initiation
448	same	28	Married	primary	no	secondary and above	female	24	4	1	5	yes	Health facility	yes	30	6	25-34	primiparous	>=4	health facility	18-24	normal/ large	late initiation
511	same	32	Married	primary	no	primary	male	10	2.5	6	4	no	Home	no	0.3	10	25-34	multiparous	>=4	home/others	6-11	normal/ large	early initiation
514	same	26	Married	primary	no	primary	female	16	2.8	3	3	no	Health facility	no	0.3	2	25-34	multiparous	<4	health facility	12-17	normal/ large	early initiation
521	same	25	Single	primary	no		male	6	3	2	2	yes	Health facility	no	0	3	25-34	multiparous	<4	health facility	6-11	normal/ large	early initiation
522	same	33	Married	primary	no	primary	male	11	3	4	4	no	Home	no	0.5	3	25-34	multiparous	>=4	home/others	6-11	normal/ large	early initiation
523	same	27	Cohabiting	primary	no	primary	male	14	2.5	2		no	Health facility	yes	0.5	3	25-34	multiparous		health facility	12-17	normal/ large	early initiation
525	same	19	Cohabiting	primary	no	secondary and above	female	24	3.2	1	3	yes	Health facility	no	0.5	3	15-24	primiparous	<4	health facility	18-24	normal/ large	early initiation
526	same	20	Single	primary	no	secondary and above	female	8	2.5	1	5	yes	Health facility	yes	0.5	6	15-24	primiparous	>=4	health facility	6-11	normal/ large	early initiation
528	same	36	Married	primary	no	secondary and above	male	13	3.1	4	4	yes	Health facility	yes	0.2	3	>=35	multiparous	>=4	health facility	12-17	normal/ large	early initiation
529	same	33	Married	primary	no	primary	male	11	3	3	3		Health facility	no	0.5	3	25-34	multiparous	<4	health facility	6-11	normal/ large	early initiation
531	same	21	Single	primary	no		male	10	2	1	5	no	Health facility	no	3	3	15-24	primiparous	>=4	health facility	6-11	small	late initiation
532	same	23	Married	secondary and above	no	secondary and above	female	16	3.7	1	5	no	Health facility	no	3	6	15-24	primiparous	>=4	health facility	12-17	normal/ large	late initiation
536	same	25	0	primary	no	primary	male	18	2.5	3	5	yes	Health facility	yes	0.15	4	25-34	multiparous	>=4	health facility	18-24	normal/ large	early initiation
537	same	22	Married	secondary and above	no	primary	female	9	3	1	5	yes	Health facility	yes	0.4	7	15-24	primiparous	>=4	health facility	6-11	normal/ large	early initiation
546	same	25	Single	primary	no		male	6	3	2	2	yes	Health facility	no	0	3	25-34	multiparous	<4	health facility	6-11	normal/ large	early initiation
547	same	33	Married	primary	no	primary	male	11	3	4	4	no	Home	no	0.5	3	25-34	multiparous	>=4	home/others	6-11	normal/ large	early initiation
548	same	27	Cohabiting	primary	no	primary	male	14	2.5	2		no	Health facility	yes	0.5	3	25-34	multiparous		health facility	12-17	normal/ large	early initiation
550	same	19	Cohabiting	primary	no	secondary and above	female	24	3.2	1	3	yes	Health facility	no	0.5	3	15-24	primiparous	<4	health facility	18-24	normal/ large	early initiation
603	same	42	Married	primary	no	primary	female	24	3.5	10	5	yes	Health facility	yes	1	4	>=35	multiparous	>=4	health facility	18-24	normal/ large	early initiation
606	same	21	Married	primary	no	primary	female	14	3	2	4	no	Home	no	1	2	15-24	multiparous	>=4	home/others	12-17	normal/ large	early initiation
607	same	22	Married	primary	no	primary	male	13	3	2	3	no	Health facility	no	1	6	15-24	multiparous	<4	health facility	12-17	normal/ large	early initiation
611	same	25	Married	primary	no	primary	female	9	3.2	2	3	no	Health facility	no	1	6	25-34	multiparous	<4	health facility	6-11	normal/ large	early initiation
614	same	39	Widow	primary	no	primary	male	11	3.5	5	3	no	Home	no	2	1	>=35	multiparous	<4	home/others	6-11	normal/ large	late initiation
615	same	24	Married	secondary and above	no	secondary and above	male	12	2.6	2	4	no	Health facility	no	1	1	15-24	multiparous	>=4	health facility	12-17	normal/ large	early initiation
617	same	36	Married	primary	no	primary	female	9	3	5	3	yes	Health facility	no	0.5	6	>=35	multiparous	<4	health facility	6-11	normal/ large	early initiation
623	same	32	Married	primary	no	primary	female	18	3	4	4	no	Health facility	no	0.5	1	25-34	multiparous	>=4	health facility	18-24	normal/ large	early initiation
624	same	38	Widow	primary	no	primary	female	10	3	7	3	no	Home	yes	0.5	2	>=35	multiparous	<4	home/others	6-11	normal/ large	early initiation
629	same	36	Married	primary	no	primary	male	19	4.5	7	3	no	Home	no	0.5	1	>=35	multiparous	<4	home/others	18-24	normal/ large	early initiation
630	same	30	Married	primary	no	primary	male	21		4	3	yes	Home	no	0.5	2	25-34	multiparous	<4	home/others	18-24		early initiation
631	same	33	Married	primary	no	primary	male	21	3.5	4	4	no	Health facility	yes	12	4	25-34	multiparous	>=4	health facility	18-24	normal/ large	late initiation
632	same	27	Cohabiting	secondary and above	no	primary	male	18	3.9	3	4	yes	Home	yes	0.5	3	25-34	multiparous	>=4	home/others	18-24	normal/ large	early initiation
638	same	23	Married	secondary and above	no	primary	female	14	2.5	2	3	no	Health facility	no	1	3	15-24	multiparous	<4	health facility	12-17	normal/ large	early initiation
643	same	20	Single	secondary and above	no		male	7	3.5	1	6	yes	Health facility	yes	1	7	15-24	primiparous	>=4	health facility	6-11	normal/ large	early initiation
647	same	21	Married	primary	no	primary	female	8	3.3	1	7	yes	Health facility	no	0.5	6	15-24	primiparous	>=4	health facility	6-11	normal/ large	early initiation
650	same	16	Married	primary	no	secondary and above	female	9	2	1	6	no	Health facility	no	0.5	4	15-24	primiparous	>=4	health facility	6-11	small	early initiation
652	same	25	Married	secondary and above	no	secondary and above	female	15	3	2	4	yes	Health facility	no	0.5	6	25-34	multiparous	>=4	health facility	12-17	normal/ large	early initiation
653	same	26	Married	primary	no	primary	female	22	2.5	1	4	yes	Health facility	no	1	7	25-34	primiparous	>=4	health facility	18-24	normal/ large	early initiation
654	same	23	Married	secondary and above	no	secondary and above	male	13	3	1	4	yes	Health facility	yes	1	3	15-24	primiparous	>=4	health facility	12-17	normal/ large	early initiation
703	same	26	Single	secondary and above	yes		male	14	3.5	2	6	yes	Health facility	yes	1	2	25-34	multiparous	>=4	health facility	12-17	normal/ large	early initiation
704	same	24	Married	secondary and above	yes	secondary and above	female	17	4	2	6	yes	Others	yes	0.25	1	15-24	multiparous	>=4	home/others	12-17	normal/ large	early initiation
705	same	25	Single	secondary and above	no	secondary and above	male	15	2.8	1	5	yes	Others	yes	4	4	25-34	primiparous	>=4	home/others	12-17	normal/ large	late initiation
706	same	38	Married	primary	yes	primary	male	10	3.5	3	5	yes	Home	yes	1	3	>=35	multiparous	>=4	home/others	6-11	normal/ large	early initiation
707	same	17	Married	secondary and above	no	secondary and above	female	10	5	1	7	no	Others	no	4	2	15-24	primiparous	>=4	home/others	6-11	normal/ large	late initiation
708	same	19	Single	secondary and above	no		male	23	2.5	1	4	no	Others	yes	0.25	1	15-24	primiparous	>=4	home/others	18-24	normal/ large	early initiation
709	same	22	Married	primary	no	primary	male	8	1	2	4	yes	Health facility	yes	1	6	15-24	multiparous	>=4	health facility	6-11	small	early initiation
710	same	41	Married	primary	no	primary	male	21	3.5	7	4	yes	Health facility	yes	1	1	>=35	multiparous	>=4	health facility	18-24	normal/ large	early initiation
712	same	22	Married	primary	no	primary	female	24	3	2	4	yes	Health facility	yes	1	6	15-24	multiparous	>=4	health facility	18-24	normal/ large	early initiation
714	same	21	Married	secondary and above	no	secondary and above	female	12	3.5	1	3	yes	Health facility	no	3	5	15-24	primiparous	<4	health facility	12-17	normal/ large	late initiation
715	same	38	Cohabiting	primary	no	primary	male	16	3.5	2	4	yes	Others	yes	1	1	>=35	multiparous	>=4	home/others	12-17	normal/ large	early initiation
717	same	36	Married	primary	no	primary	male	18	3.5	4	4	no	Others	yes	0.5	1	>=35	multiparous	>=4	home/others	18-24	normal/ large	early initiation
718	same	20	Cohabiting	primary	no	non formal	female	22	2.9	1	5	yes	Others	yes	1	6	15-24	primiparous	>=4	home/others	18-24	normal/ large	early initiation
719	same		Single	primary	no		female	8	1	1	3	yes	Others	yes	1	4		primiparous	<4	home/others	6-11	small	early initiation
724	same	35	Single	primary	yes		female	13	3	4	5	yes	Health facility	no	0.5	2	>=35	multiparous	>=4	health facility	12-17	normal/ large	early initiation
726	same	28	Married	primary	yes	primary	female	16	3	4	1	no	Health facility	no	1	1	25-34	multiparous	<4	health facility	12-17	normal/ large	early initiation
727	same	27	Married	primary	yes	primary	female	12	3.5	2	6	yes	Others	no	4	6	25-34	multiparous	>=4	home/others	12-17	normal/ large	late initiation
728	same	44	Married	primary	no	primary	female	23	3	3	5	no	Others	yes	2	2	>=35	multiparous	>=4	home/others	18-24	normal/ large	late initiation
730	same	21	Single	secondary and above	no		female	8	4	1	6	yes	Health facility	yes	0.25	2	15-24	primiparous	>=4	health facility	6-11	normal/ large	early initiation
732	same	37	Married	primary	yes	primary	female	10	4	5	8	no	Home	yes	4	3	>=35	multiparous	>=4	home/others	6-11	normal/ large	late initiation
737	same	18	Married	secondary and above	no	primary	female	13	4	1	4	yes	Health facility	no	1	1	15-24	primiparous	>=4	health facility	12-17	normal/ large	early initiation
738	same	32	Married	primary	no	primary	male	24	1.1	4	6	yes	Home	yes	1	1	25-34	multiparous	>=4	home/others	18-24	small	early initiation
739	same	27	Married	secondary and above	yes	secondary and above	male	9	2	2	2	yes	Health facility	yes	24	3	25-34	multiparous	<4	health facility	6-11	small	late initiation
741	same	22	Married	secondary and above	no	primary	female	24	3	1	5	yes	Others	no	1	6	15-24	primiparous	>=4	home/others	18-24	normal/ large	early initiation
742	same	44	Married	primary	no	primary	female	24	5	3	4	no	Others	yes	0.5	1	>=35	multiparous	>=4	home/others	18-24	normal/ large	early initiation
747	same	32	Married	primary	no	primary	male	12	4	3	5	yes	Health facility	yes	0.5	3	25-34	multiparous	>=4	health facility	12-17	normal/ large	early initiation
748	same	25	Married	primary	yes	primary	female	24	4	2	3	yes	Health facility	yes	1	8	25-34	multiparous	<4	health facility	18-24	normal/ large	early initiation
751	same	22	Cohabiting	primary	no	primary	female	19	4.5	2	4	no	Health facility	no	5	3	15-24	multiparous	>=4	health facility	18-24	normal/ large	late initiation
904	same	28	Divorced/Separated	secondary and above	no		male	9	3.9	2	4	yes	Health facility	yes	2	6	25-34	multiparous	>=4	health facility	6-11	normal/ large	late initiation
911	same	21	Married	secondary and above	no	secondary and above	male	15	3	2	4	no	Health facility	no	0.5	6	15-24	multiparous	>=4	health facility	12-17	normal/ large	early initiation
912	same	28	Widow	secondary and above	no		male	24	2.8	1	3	yes	Health facility	no	13	1	25-34	primiparous	<4	health facility	18-24	normal/ large	late initiation
913	same	28	Married	primary	no	primary	female	11	3	3	6	no	Health facility	no	2	4	25-34	multiparous	>=4	health facility	6-11	normal/ large	late initiation
916	same	24	Married	secondary and above	no	secondary and above	male	19	3	3	6	no	Health facility	no	0.5	1	15-24	multiparous	>=4	health facility	18-24	normal/ large	early initiation
919	same	23	Married	secondary and above	no	secondary and above	male	20	3.5	1	5	no	Health facility	no	25	1	15-24	primiparous	>=4	health facility	18-24	normal/ large	late initiation
920	same	37	Married	primary	yes	primary	male	7	2	4	4	yes	Health facility	no	24	4	>=35	multiparous	>=4	health facility	6-11	small	late initiation
922	same	21	Single	secondary and above	yes		male	16	2.5	1	6	yes	Health facility	yes	0.75	6	15-24	primiparous	>=4	health facility	12-17	normal/ large	early initiation
923	same	22	Married	secondary and above	yes	primary	male	11	3.4	1	6	no	Health facility	no	3	6	15-24	primiparous	>=4	health facility	6-11	normal/ large	late initiation
924	same	42	Married	primary	no	primary	male	6	3.7	5	3	no	Home	no	1	3	>=35	multiparous	<4	home/others	6-11	normal/ large	early initiation
925	same	42	Married	primary	no	primary	female	7	3.5	6	5	yes	Health facility	no	2	6	>=35	multiparous	>=4	health facility	6-11	normal/ large	late initiation
929	same	23	Single	secondary and above	yes		male	16	3.5	1	6	yes	Health facility	no	1	6	15-24	primiparous	>=4	health facility	12-17	normal/ large	early initiation
933	same	36	Married	primary	no	secondary and above	female	18	3.5	4	5	yes	Health facility	yes	1	6	>=35	multiparous	>=4	health facility	18-24	normal/ large	early initiation
940	same	20	Married	secondary and above	no	secondary and above	male	11	2.5	1	3	yes	Health facility	no	1	3	15-24	primiparous	<4	health facility	6-11	normal/ large	early initiation
941	same	36	Married	primary	no	primary	female	22	2	1	5	yes	Health facility	no	0.5	4	>=35	primiparous	>=4	health facility	18-24	small	early initiation
943	same	20	Married	secondary and above	no	primary	female	21	2.8	1	4	yes	Health facility	yes	0.5	6	15-24	primiparous	>=4	health facility	18-24	normal/ large	early initiation
953	same	25	Married	secondary and above	no	secondary and above	male	17	4	2	5	yes	Health facility	yes	0.5	6	25-34	multiparous	>=4	health facility	12-17	normal/ large	early initiation
955	same	28	Divorced/Separated	secondary and above	no		male	19	3.5	2	3	yes	Health facility	yes	0.5	6	25-34	multiparous	<4	health facility	18-24	normal/ large	early initiation
958	same	33	Married	informal	no	primary	male	16	3.4	5	5	yes	Health facility	yes	25	2	25-34	multiparous	>=4	health facility	12-17	normal/ large	late initiation
959	same	33	Married	primary	yes	primary	female	8	3	1	3	no	Health facility	yes	8	4	25-34	primiparous	<4	health facility	6-11	normal/ large	late initiation
1202	same	40	Married	primary	no	secondary and above	male	18	4	4	3	yes	Health facility	no	2	3	>=35	multiparous	<4	health facility	18-24	normal/ large	late initiation
1207	same	21	Married	primary	no	primary	male	18	4	2	7	no	Health facility	yes	2	3	15-24	multiparous	>=4	health facility	18-24	normal/ large	late initiation
1211	same	28	Married	primary	no	primary	female	13	3.5	1	5	yes	Health facility	yes	1	6	25-34	primiparous	>=4	health facility	12-17	normal/ large	early initiation
1212	same	39	Married	primary	yes	primary	female	9	4.3	5	3	yes	Health facility	no	1	6	>=35	multiparous	<4	health facility	6-11	normal/ large	early initiation
1213	same	27	Married	secondary and above	yes	secondary and above	female	24	2.5	2	4	yes	Health facility	no	1	1	25-34	multiparous	>=4	health facility	18-24	normal/ large	early initiation
1218	same	16	Single	primary	no		female	16	4	1	6	yes	Health facility	yes	0.75	5	15-24	primiparous	>=4	health facility	12-17	normal/ large	early initiation
1220	same	23	Married	secondary and above	yes		female	16	3.5	1	3	yes	Health facility	yes	2	1	15-24	primiparous	<4	health facility	12-17	normal/ large	late initiation
1221	same	36	Single	secondary and above	yes	secondary and above	male	8	2.6	1	5	no	Health facility	yes	1	6	>=35	primiparous	>=4	health facility	6-11	normal/ large	early initiation
1227	same	24	Married	secondary and above	no	secondary and above	female	22	2.9	2	4	yes	Health facility	no	3	2	15-24	multiparous	>=4	health facility	18-24	normal/ large	late initiation
1229	same	35	Single	primary	no		female	15	3.5	5	4	yes	Health facility	yes	0.5	3	>=35	multiparous	>=4	health facility	12-17	normal/ large	early initiation
1230	same	27	Married	secondary and above	yes	secondary and above	male	11	4	1	9	yes	Health facility	yes	24	6	25-34	primiparous	>=4	health facility	6-11	normal/ large	late initiation
1232	same	37	Married	primary	no	primary	male	11	2	5	5	yes	Health facility	no	0.5	4	>=35	multiparous	>=4	health facility	6-11	small	early initiation
1233	same	28	Married	primary	no	primary	female	23	3	5	6	yes	Health facility	no	0.5	3	25-34	multiparous	>=4	health facility	18-24	normal/ large	early initiation
1234	same	22	Married	primary	no	secondary and above	female	8	2	2	6	no	Home	no	8	1	15-24	multiparous	>=4	home/others	6-11	small	late initiation
1235	same	26	Married	primary	no	primary	female	13	2.8	2	4	yes	Health facility	no	1	2	25-34	multiparous	>=4	health facility	12-17	normal/ large	early initiation
1237	same	16	Cohabiting	primary	no	secondary and above	male	13	3	1	5	no	Health facility	no	1	2	15-24	primiparous	>=4	health facility	12-17	normal/ large	early initiation
1239	same	23	Married	primary	no	secondary and above	female	9	3	1	3	yes	Health facility	no	48	6	15-24	primiparous	<4	health facility	6-11	normal/ large	late initiation
1240	same	19	Single	primary	no		female	7	3	1	3	no	Home	no	1	6	15-24	primiparous	<4	home/others	6-11	normal/ large	early initiation
1241	same	31	Married	primary	no	primary	female	23	3.5	2	5	no	Health facility	no	1	5	25-34	multiparous	>=4	health facility	18-24	normal/ large	early initiation
1242	same	24	Married	secondary and above	no	secondary and above	male	18	2.6	2	2	yes	Home	yes	2	2	15-24	multiparous	<4	home/others	18-24	normal/ large	late initiation
1245	same	29	Married	secondary and above	no	primary	male	8	3	3	5	yes	Health facility	no	0.5	3	25-34	multiparous	>=4	health facility	6-11	normal/ large	early initiation
1303	same	16	Married	primary	no	primary	female	8	2.5	1	6	yes	Health facility	yes	1	2	15-24	primiparous	>=4	health facility	6-11	normal/ large	early initiation
1305	same	29	Married	secondary and above	no	secondary and above	female	13	2.7	4	5	yes	Health facility	yes	1	2	25-34	multiparous	>=4	health facility	12-17	normal/ large	early initiation
1309	same	20	Married	primary	no	primary	male	6	4	2	2	no	Health facility	no	1	1	15-24	multiparous	<4	health facility	6-11	normal/ large	early initiation
1316	same	46	Married	primary	yes	primary	female	17	3.8	6	4	no	Health facility	no	1	3	>=35	multiparous	>=4	health facility	12-17	normal/ large	early initiation
1322	same	23	Married	primary	no	primary	female	7	3.5	2	6	no	Health facility	no	1	1	15-24	multiparous	>=4	health facility	6-11	normal/ large	early initiation
1323	same	22	Single	secondary and above	no	non formal	female	15	2.5	1	3	no	Health facility	no	2	2	15-24	primiparous	<4	health facility	12-17	normal/ large	late initiation
1325	same	39	Married	primary	no	primary	female	22	2.9	3	4	yes	Health facility	yes	2	2	>=35	multiparous	>=4	health facility	18-24	normal/ large	late initiation
1326	same	32	Married	primary	yes	primary	female	9	4	3	4	yes	Home	yes	1	6	25-34	multiparous	>=4	home/others	6-11	normal/ large	early initiation
1328	same	28	Married	primary	yes	secondary and above	male	11	3.6	2	6	no	Health facility	no	1	6	25-34	multiparous	>=4	health facility	6-11	normal/ large	early initiation
1330	same	38	Married	primary	no	primary	male	9	3.6	1	3	no	Health facility	no	1	3	>=35	primiparous	<4	health facility	6-11	normal/ large	early initiation
1335	same	26	Married	secondary and above	no	secondary and above	male	6	2.5	1	7	no	Health facility	yes	168	5	25-34	primiparous	>=4	health facility	6-11	normal/ large	late initiation
1339	same	32	Married	primary	no	primary	female	11	2	4	9	no	Health facility	yes	2	1	25-34	multiparous	>=4	health facility	6-11	small	late initiation
1340	same	41	Single	primary	no		male	6	4	4	4	no	Health facility	no	1	2	>=35	multiparous	>=4	health facility	6-11	normal/ large	early initiation
1341	same	40	Married	primary	no	primary	male	8	3.2	2	3	no	Health facility	no	2	3	>=35	multiparous	<4	health facility	6-11	normal/ large	late initiation
1342	same	38	Married	primary	no	primary	male	16	4	4	4	yes	Home	no	1	3	>=35	multiparous	>=4	home/others	12-17	normal/ large	early initiation
1346	same	24	Married	primary	no	primary	male	8	3	2	4	no	Health facility	yes	1	1	15-24	multiparous	>=4	health facility	6-11	normal/ large	early initiation
1347	same	43	Married	primary	yes	primary	female	14	2.2	4	6	yes	Health facility	no	1	6	>=35	multiparous	>=4	health facility	12-17	small	early initiation
1350	same	23	Single	primary	no	primary	female	21	2.4	2	4	yes	Health facility	no	1	3	15-24	multiparous	>=4	health facility	18-24	small	early initiation
1352	same	34	Married	primary	yes	primary	female	9	3.5	3	6	yes	Health facility	yes	1	2	25-34	multiparous	>=4	health facility	6-11	normal/ large	early initiation
1353	same	40	Married	primary	yes	primary	female	22	3.2	4	6	no	Health facility	no	1	2	>=35	multiparous	>=4	health facility	18-24	normal/ large	early initiation
1355	same	38	Married	primary	no	primary	male	22	2.5	5	5	no	Health facility	yes	1	1	>=35	multiparous	>=4	health facility	18-24	normal/ large	early initiation
1357	same	41	Cohabiting	secondary and above	yes	primary	female	11	2.8	2	2	yes	Health facility	yes	1	5	>=35	multiparous	<4	health facility	6-11	normal/ large	early initiation
1359	same	25	Single	secondary and above	no		female	23	3.5	1	3	yes	Health facility	no	1	1	25-34	primiparous	<4	health facility	18-24	normal/ large	early initiation
1360	same	37	Married	primary	no	primary	male	10	3	4	4	yes	Health facility	yes	2	2	>=35	multiparous	>=4	health facility	6-11	normal/ large	late initiation
1401	same	24	Single	primary	yes	secondary and above	male	23	4.2	1	6	no	Health facility	no	3	4	15-24	primiparous	>=4	health facility	18-24	normal/ large	late initiation
1408	same	26	Married	primary	no	secondary and above	male	9	2.3	2	4	no	Health facility	yes	0.75	3	25-34	multiparous	>=4	health facility	6-11	small	early initiation
1410	same	26	Married	primary	no	secondary and above	male	10	3.1	1	4	no	Health facility	no	2	3	25-34	primiparous	>=4	health facility	6-11	normal/ large	late initiation
1416	same	33	Married	primary	no	secondary and above	male	18	3.4	3	5	yes	Health facility	yes	3	3	25-34	multiparous	>=4	health facility	18-24	normal/ large	late initiation
1417	same	33	Cohabiting	secondary and above	no	secondary and above	male	23	3.5	2	4	yes	Health facility	yes	0.5	3	25-34	multiparous	>=4	health facility	18-24	normal/ large	early initiation
1419	same	32	Married	primary	no	secondary and above	male	8	3.1	2	5	yes	Health facility	yes	2	3	25-34	multiparous	>=4	health facility	6-11	normal/ large	late initiation
1431	same	31	Married	secondary and above	yes	secondary and above	male	21	3.1	1	5	yes	Health facility	yes	1	4	25-34	primiparous	>=4	health facility	18-24	normal/ large	early initiation
1432	same	35	Married	secondary and above	no	secondary and above	female	13	2	4	5	yes	Health facility	yes	3	3	>=35	multiparous	>=4	health facility	12-17	small	late initiation
1435	same	23	Married	primary	no	primary	female	13	2.2	2	7	yes	Health facility	yes	1	3	15-24	multiparous	>=4	health facility	12-17	small	early initiation
1436	same	41	Divorced/Separated	secondary and above	no		female	24	3.2	5	4	yes	Health facility	yes	0.5	6	>=35	multiparous	>=4	health facility	18-24	normal/ large	early initiation
1601	same	23	Married	primary	yes	secondary and above	female	21	3	2	4	yes	Health facility	yes	1	4	15-24	multiparous	>=4	health facility	18-24	normal/ large	early initiation
1602	same	22	Married	primary	no	primary	female	10	3	1	4	yes	Health facility	yes	1	2	15-24	primiparous	>=4	health facility	6-11	normal/ large	early initiation
1606	same	25	Divorced/Separated	primary	no		male	6	2.5	2	4	yes	Health facility	no	2	2	25-34	multiparous	>=4	health facility	6-11	normal/ large	late initiation
1607	same	44	Married	primary	no	primary	female	9	2.5	6	4	yes	Health facility	yes	0.5	4	>=35	multiparous	>=4	health facility	6-11	normal/ large	early initiation
1609	same	30	Married	secondary and above	yes	secondary and above	female	14	3.5	2	7	no	Health facility	no	72	1	25-34	multiparous	>=4	health facility	12-17	normal/ large	late initiation
1612	same	27	Cohabiting	secondary and above	yes	secondary and above	female	7	2.9	1	3	no	Health facility	yes	0.5	3	25-34	primiparous	<4	health facility	6-11	normal/ large	early initiation
1613	same	41	Married	primary	yes	primary	male	7	3.5	5	5	yes	Health facility	no	0.5	1	>=35	multiparous	>=4	health facility	6-11	normal/ large	early initiation
1614	same	21	Cohabiting	secondary and above	no	secondary and above	male	11	2.5	2	6	yes	Health facility	yes	1	5	15-24	multiparous	>=4	health facility	6-11	normal/ large	early initiation
1616	same	24	Cohabiting	primary	no	primary	male	15	4.5	2	5	yes	Health facility	no	1	1	15-24	multiparous	>=4	health facility	12-17	normal/ large	early initiation
1617	same	26	Married	secondary and above	yes	secondary and above	female	10	3.5	1	3	yes	Health facility	yes	8	1	25-34	primiparous	<4	health facility	6-11	normal/ large	late initiation
1618	same	29	Divorced/Separated	secondary and above	no		male	19	3	2	4	yes	Health facility	yes	1	1	25-34	multiparous	>=4	health facility	18-24	normal/ large	early initiation
1619	same	38	Widow	primary	no		male	24	3.5	2	4	yes	Health facility	yes	1	3	>=35	multiparous	>=4	health facility	18-24	normal/ large	early initiation
1620	same	30	Married	primary	no	primary	male	9	3	3	3	yes	Health facility	yes	2	3	25-34	multiparous	<4	health facility	6-11	normal/ large	late initiation
1623	same	36	Married	primary	no	secondary and above	female	7.5	3.4	5	4	yes	Health facility	yes	15	3	>=35	multiparous	>=4	health facility	6-11	normal/ large	late initiation
1626	same	22	Single	secondary and above	no		female	11	3.5	1	4	yes	Health facility	yes	2	1	15-24	primiparous	>=4	health facility	6-11	normal/ large	late initiation
1627	same	29	Married	primary	no	secondary and above	female	9	3.5	2	3	yes	Health facility	yes	0.5	6	25-34	multiparous	<4	health facility	6-11	normal/ large	early initiation
1628	same	25	Married	secondary and above	no	primary	male	7	2.5	1	4	no	Health facility	no	0.5	6	25-34	primiparous	>=4	health facility	6-11	normal/ large	early initiation
1630	same	21	Married	secondary and above	no	secondary and above	male	15	3	1	5	yes	Health facility	no	2	3	15-24	primiparous	>=4	health facility	12-17	normal/ large	late initiation
1633	same	33	Married	primary	no	primary	female	16	3	2	5	yes	Health facility	no	30	3	25-34	multiparous	>=4	health facility	12-17	normal/ large	late initiation
1634	same	40	Single	primary	no		female	18	3.5	4	5	yes	Health facility	yes	1	6	>=35	multiparous	>=4	health facility	18-24	normal/ large	early initiation
1636	same	17	Single	primary	no	non formal	male	6	3	1	5	yes	Health facility	no	2	4	15-24	primiparous	>=4	health facility	6-11	normal/ large	late initiation
1639	same	29	Married	primary	no	primary	female	18	3.5	3	5	no	Health facility	no	1	1	25-34	multiparous	>=4	health facility	18-24	normal/ large	early initiation
1642	same	27	Married	secondary and above	no	secondary and above	male	16	2.4	2	4	yes	Health facility	yes	0.5	4	25-34	multiparous	>=4	health facility	12-17	small	early initiation
1645	same	27	Married	secondary and above	no	primary	male	19	3.6	1	5	yes	Health facility	no	0.5	4	25-34	primiparous	>=4	health facility	18-24	normal/ large	early initiation
1648	same	24	Married	primary	no	secondary and above	female	15	2.9	2	4	no	Health facility	no	0.5	3	15-24	multiparous	>=4	health facility	12-17	normal/ large	early initiation
1649	same	35	Married	primary	yes	primary	female	12	1	3	3	no	Health facility	no	168	6	>=35	multiparous	<4	health facility	12-17	small	late initiation
1001	same	27	Married	secondary and above	no	primary	female	18	3	2	4	no	Health facility	no	0.5	4	25-34	multiparous	>=4	health facility	18-24	normal/ large	early initiation
1002	same	29	Cohabiting	primary	no	secondary and above	male	6	3.5	2	6	yes	Health facility	yes	2.5	3	25-34	multiparous	>=4	health facility	6-11	normal/ large	late initiation
1005	same	40	Married	primary	yes	primary	female	18	3.5	4	4	yes	Health facility	no	1	3	>=35	multiparous	>=4	health facility	18-24	normal/ large	early initiation
1011	same	39	Widow	primary	no	primary	male	24	3	4	4	yes	Health facility	yes	1	6	>=35	multiparous	>=4	health facility	18-24	normal/ large	early initiation
1014	same	22	Single	secondary and above	no		male	14	3	1	4	yes	Health facility	no	4	3	15-24	primiparous	>=4	health facility	12-17	normal/ large	late initiation
1015	same	21	Married	secondary and above	no	secondary and above	male	14	3.5	1	5	no	Health facility	no	1	1	15-24	primiparous	>=4	health facility	12-17	normal/ large	early initiation
1017	same	22	Married	secondary and above	no	secondary and above	male	17	3.2	1	6	yes	Health facility	yes	1	6	15-24	primiparous	>=4	health facility	12-17	normal/ large	early initiation
1019	same	21	Cohabiting	primary	no	primary	female	18	2	1	4	no	Health facility	no	0.5	1	15-24	primiparous	>=4	health facility	18-24	small	early initiation
1020	same	41	Married	primary	yes	primary	female	23	3.1	5	4	no	Health facility	no	1	5	>=35	multiparous	>=4	health facility	18-24	normal/ large	early initiation
1021	same	33	Married	primary	no	primary	female	6	4	3	4	yes	Health facility	yes	0.5	4	25-34	multiparous	>=4	health facility	6-11	normal/ large	early initiation
1022	same	24	Married	primary	no	primary	male	22	3	1	4	no	Health facility	no	0.5	1	15-24	primiparous	>=4	health facility	18-24	normal/ large	early initiation
1023	same	22	Married	primary	no	primary	female	7		1	5	no	Health facility	yes	0.5	3	15-24	primiparous	>=4	health facility	6-11		early initiation
1024	same	23	Married	secondary and above	yes	secondary and above	female	11	3.5	1	4	no	Health facility	no	6	7	15-24	primiparous	>=4	health facility	6-11	normal/ large	late initiation
1025	same	23	Cohabiting	secondary and above	no	primary	female	21	4.5	3	4	yes	Others	yes	2	1	15-24	multiparous	>=4	home/others	18-24	normal/ large	late initiation
1028	same	29	Married	primary	no	primary	male	18	3	2	6	yes	Health facility	yes	1	2	25-34	multiparous	>=4	health facility	18-24	normal/ large	early initiation
1032	same	31	Married	primary	no	primary	female	24	4	3	5	yes	Home	yes	25	6	25-34	multiparous	>=4	home/others	18-24	normal/ large	late initiation
1035	same	28	Married	primary	no	primary	female	11	5	3	4	no	Health facility	no	0.5	3	25-34	multiparous	>=4	health facility	6-11	normal/ large	early initiation
1037	same	33	Married	primary	yes	primary	female	24	3	4	4	no	Health facility	no	1	6	25-34	multiparous	>=4	health facility	18-24	normal/ large	early initiation
1038	same	31	Married	primary	yes	primary	female	13	4	4	3	no	Home	no	2	4	25-34	multiparous	<4	home/others	12-17	normal/ large	late initiation
1041	same	20	Married	primary	no	primary	female	6	2.3	1	3	no	Health facility	no	1	3	15-24	primiparous	<4	health facility	6-11	small	early initiation
1042	same	33	Married	primary	no	primary	female	16	3	3	4	yes	Health facility	yes	1	6	25-34	multiparous	>=4	health facility	12-17	normal/ large	early initiation
1043	same	34	Married	primary	yes	secondary and above	male	18	2.5	3	3	yes	Health facility	no	1	4	25-34	multiparous	<4	health facility	18-24	normal/ large	early initiation
1044	same	26	Married	primary	no	primary	female	13	4	2	4	no	Home	no	5	6	25-34	multiparous	>=4	home/others	12-17	normal/ large	late initiation
1047	same	25	Cohabiting	secondary and above	no	secondary and above	male	19	4.5	1	4	yes	Health facility	no	0.5	2	25-34	primiparous	>=4	health facility	18-24	normal/ large	early initiation
1048	same	20	Married	primary	no	primary	female	23	3.6	1	4	no	Health facility	no	1	1	15-24	primiparous	>=4	health facility	18-24	normal/ large	early initiation
1049	same	33	Married	primary	no	primary	female	15	3	4	4	no	Home	no	1	4	25-34	multiparous	>=4	home/others	12-17	normal/ large	early initiation
1053	same	26	Married	secondary and above	no	primary	female	9	3	1	4	yes	Home	no	2	4	25-34	primiparous	>=4	home/others	6-11	normal/ large	late initiation
1547	same	26	Single	secondary and above	no		male	24	3.5	2	4	yes	Health facility	yes	0.5	6	25-34	multiparous	>=4	health facility	18-24	normal/ large	early initiation
1534	same	25	Married	secondary and above	no	secondary and above	male	10	3.5	2	5	yes	Health facility	yes	0.5	6	25-34	multiparous	>=4	health facility	6-11	normal/ large	early initiation
1559	same	21	Married	primary	no	primary	female	18	3.2	4	4	yes	Health facility	no	0.5	3	15-24	multiparous	>=4	health facility	18-24	normal/ large	early initiation
1536	same	24	Married	secondary and above	yes	primary	female	17	3.5	2	3	yes	Health facility	yes	0.5	5	15-24	multiparous	<4	health facility	12-17	normal/ large	early initiation
1517	same	20	Married	primary	no	primary	female	24	3	1	4	no	Home	no	0.5	6	15-24	primiparous	>=4	home/others	18-24	normal/ large	early initiation
1512	same	24	Married	secondary and above	no	secondary and above	male	18	3	1	8	no	Health facility	no	0.5	3	15-24	primiparous	>=4	health facility	18-24	normal/ large	early initiation
1540	same	23	Married	primary	no	primary	male	17	3.3	1	5	yes	Health facility	yes	1	6	15-24	primiparous	>=4	health facility	12-17	normal/ large	early initiation
1544	same	29	Married	secondary and above	no	secondary and above	male	14	3.7	3	5	yes	Health facility	yes	1	6	25-34	multiparous	>=4	health facility	12-17	normal/ large	early initiation
1557	same	20	Married	secondary and above	yes	secondary and above	male	6	3	1	5	yes	Health facility	no	1	6	15-24	primiparous	>=4	health facility	6-11	normal/ large	early initiation
1560	same	35	Married	informal	yes	primary	female	23	4	3	5	yes	Health facility	yes	8	8	>=35	multiparous	>=4	health facility	18-24	normal/ large	late initiation
1529	same	21	Married	primary	yes	secondary and above	female	10	2.4	1	4	no	Health facility	no	0.5	4	15-24	primiparous	>=4	health facility	6-11	small	early initiation
1522	same	28	Married	secondary and above	yes	secondary and above	female	14	4	3	4	yes	Health facility	yes	0.5	6	25-34	multiparous	>=4	health facility	12-17	normal/ large	early initiation
1548	same	20	Married	secondary and above	yes	secondary and above	female	23	3.4	1	3	yes	Health facility	no	0.5	3	15-24	primiparous	<4	health facility	18-24	normal/ large	early initiation
1515	same	18	Married	primary	yes	primary	female	24	2.3	2	4	yes	Health facility	yes	0.5	2	15-24	multiparous	>=4	health facility	18-24	small	early initiation
1538	same	29	Married	secondary and above	no	secondary and above	female	6	3	1	8	yes	Health facility	no	4	4	25-34	primiparous	>=4	health facility	6-11	normal/ large	late initiation
1527	same	24	Single	primary	no		male	13	3	1	3	yes	Health facility	no	0.5	2	15-24	primiparous	<4	health facility	12-17	normal/ large	early initiation
1555	same	19	Single	primary	no		male	20	3	1	5	yes	Health facility	no	0.5	3	15-24	primiparous	>=4	health facility	18-24	normal/ large	early initiation
1551	same	40	Married	primary	no	primary	female	12	3.3	4	4	yes	Health facility	yes	11	4	>=35	multiparous	>=4	health facility	12-17	normal/ large	late initiation
1546	same	26	Married	primary	no	secondary and above	female	19	3.2	2	2	no	Health facility	yes	0.75	3	25-34	multiparous	<4	health facility	18-24	normal/ large	early initiation
1528	same	22	Married	primary	no	secondary and above	female	20	2.8	1	5	no	Health facility	yes	0.5	4	15-24	primiparous	>=4	health facility	18-24	normal/ large	early initiation
1550	same	23	Married	primary	no	secondary and above	male	16	2	2	4	yes	Home	yes	0.5	6	15-24	multiparous	>=4	home/others	12-17	small	early initiation
1554	same	32	Married	primary	yes	primary	female	17	3.5	3	4	yes	Health facility	yes	1	6	25-34	multiparous	>=4	health facility	12-17	normal/ large	early initiation
1533	same	22	Single	secondary and above	no	secondary and above	male	23	3.4	1	4	no	Health facility	no	2	3	15-24	primiparous	>=4	health facility	18-24	normal/ large	late initiation
1524	same	21	Married	primary	no	primary	female	17	2.5	2	3	no	Home	no	0.5	1	15-24	multiparous	<4	home/others	12-17	normal/ large	early initiation
1511	same	36	Married	primary	no	primary	female	9	3.4	3	4	no	Health facility	no	1	6	>=35	multiparous	>=4	health facility	6-11	normal/ large	early initiation
1537	same	23	Married	secondary and above	no	secondary and above	male	16	3.5	1	4	yes	Health facility	yes	0.5	6	15-24	primiparous	>=4	health facility	12-17	normal/ large	early initiation
1532	same	23	Married	secondary and above	no	primary	female	8	2.7	1	3	yes	Health facility	yes	2	1	15-24	primiparous	<4	health facility	6-11	normal/ large	late initiation
1531	same	21	Married	primary	yes	primary	male	19	3	1	5	yes	Health facility	yes	1	3	15-24	primiparous	>=4	health facility	18-24	normal/ large	early initiation
119	same	25	Married	primary	no	secondary and above	female	19	2.8	2	3	yes	Health facility	no	1	4	25-34	multiparous	<4	health facility	18-24	normal/ large	early initiation
122	same	34	Married	primary	no	primary	male	18	3.5	4	5	yes	Health facility	yes	0.5	7	25-34	multiparous	>=4	health facility	18-24	normal/ large	early initiation
108	same	33	Widow	primary	no		male	24	4.2	4	3	yes	Health facility	no	2	4	25-34	multiparous	<4	health facility	18-24	normal/ large	late initiation
148	same	27	Cohabiting	primary	no	primary	male	16	1.1	1	2	yes	Health facility	no	20	3	25-34	primiparous	<4	health facility	12-17	small	late initiation
133	same	28	Married	informal	no	non formal	female	8	2.5	4	5	yes	Health facility	no	0.5	2	25-34	multiparous	>=4	health facility	6-11	normal/ large	early initiation
141	same	31	Married	primary	no	primary	male	18	4.4	3	6	yes	Health facility	yes	1	2	25-34	multiparous	>=4	health facility	18-24	normal/ large	early initiation
139	same	30	Married	primary	no	secondary and above	male	8	3	3	5	no	Health facility	no	1	1	25-34	multiparous	>=4	health facility	6-11	normal/ large	early initiation
152	same	36	Married	primary	no	primary	male	21	3	4	5	no	Health facility	yes	1	2	>=35	multiparous	>=4	health facility	18-24	normal/ large	early initiation
115	same	42	Married	primary	no	primary	male	9	3.6	5	3	yes	Health facility	no	2	6	>=35	multiparous	<4	health facility	6-11	normal/ large	late initiation
132	same	25	Married	primary	no	secondary and above	male	8	4.2	2	4	yes	Health facility	no	1	7	25-34	multiparous	>=4	health facility	6-11	normal/ large	early initiation
124	same	27	Cohabiting	informal	no	primary	female	14	3.3	2	3	no	Health facility	no	24	1	25-34	multiparous	<4	health facility	12-17	normal/ large	late initiation
129	same	38	Married	primary	yes	primary	male	24	4	4	4	yes	Health facility	no	1	4	>=35	multiparous	>=4	health facility	18-24	normal/ large	early initiation
146	same	40	Married	primary	no	primary	female	11	3.5	4	6	yes	Health facility	no	1	3	>=35	multiparous	>=4	health facility	6-11	normal/ large	early initiation
105	same	33	Married	primary	no	primary	male	14	2	3	4	no	Health facility	no	2	4	25-34	multiparous	>=4	health facility	12-17	small	late initiation
103	same	28	Married	primary	no	primary	male	19	2.6	3	4	yes	Health facility	yes	4	1	25-34	multiparous	>=4	health facility	18-24	normal/ large	late initiation
149	same	28	Married	primary	no	primary	male	11	3.1	4	3	yes	Health facility	yes	1	6	25-34	multiparous	<4	health facility	6-11	normal/ large	early initiation
101	same	26	Married	primary	no	primary	male	17	3.3	2	5	yes	Health facility	no	1	4	25-34	multiparous	>=4	health facility	12-17	normal/ large	early initiation
130	same	29	Divorced/Separated	informal	no		male	8	3.4	4	6	yes	Health facility	yes	4	4	25-34	multiparous	>=4	health facility	6-11	normal/ large	late initiation
1145	same	29	Married	primary	no	primary	male	18	3	2	4	no	Health facility	no	0.5	3	25-34	multiparous	>=4	health facility	18-24	normal/ large	early initiation
1152	same	21	Married	primary	no	primary	female	18	3	1	4	yes	Health facility	yes	1	3	15-24	primiparous	>=4	health facility	18-24	normal/ large	early initiation
1101	same	31	Married	secondary and above	no	primary	female	11	5	3	5	no	Health facility	no	1	1	25-34	multiparous	>=4	health facility	6-11	normal/ large	early initiation
1106	same	36	Married	primary	no	primary	female	21	3.8	4	4	no	Health facility	no	1	3	>=35	multiparous	>=4	health facility	18-24	normal/ large	early initiation
1107	same	24	Married	primary	no	primary	male	16	2.8	2	3	no	Health facility	yes	1	3	15-24	multiparous	<4	health facility	12-17	normal/ large	early initiation
1109	same	32	Married	primary	no	primary	male	18	4	3	5	no	Health facility		1	5	25-34	multiparous	>=4	health facility	18-24	normal/ large	early initiation
1110	same	23	Married	primary	no	secondary and above	female	19	5	3	3	no	Home	no	1	6	15-24	multiparous	<4	home/others	18-24	normal/ large	early initiation
1112	same	21	Divorced/Separated	primary	no		male	18	3	1	8	no	Health facility	no	1	1	15-24	primiparous	>=4	health facility	18-24	normal/ large	early initiation
1114	same	31	Married	primary	no	primary	male	12	3	4	3	no	Home	no	1	3	25-34	multiparous	<4	home/others	12-17	normal/ large	early initiation
1115	same	29	Married	primary	no	primary	male	23	4	3	3	yes	Home	yes	1	6	25-34	multiparous	<4	home/others	18-24	normal/ large	early initiation
1120	same	33	Married	primary	no	primary	male	17		4	3	no	Health facility	no	2	1	25-34	multiparous	<4	health facility	12-17		late initiation
1128	same	54	Married	primary	no	primary	male	11		10	4	no	Home	no	10	4	>=35	multiparous	>=4	home/others	6-11		late initiation
1130	same	22	Married	secondary and above	no	primary	female	18	2.5	1	3	no	Health facility	no	0.5	1	15-24	primiparous	<4	health facility	18-24	normal/ large	early initiation
1132	same	23	Married	secondary and above	no	secondary and above	male	20	2.5	1	4	yes	Health facility	no	0.5	3	15-24	primiparous	>=4	health facility	18-24	normal/ large	early initiation
1133	same	16	Married	secondary and above	no	secondary and above	female	16	3.2	1	8	no	Health facility	no	3	3	15-24	primiparous	>=4	health facility	12-17	normal/ large	late initiation
1135	same	36	Married	primary	no	primary	male	23	2.9	4	3	yes	Health facility	yes	2	6	>=35	multiparous	<4	health facility	18-24	normal/ large	late initiation
1137	same	33	Married	primary	no	primary	female	10	3.5	3	4	yes	Health facility	yes	1	6	25-34	multiparous	>=4	health facility	6-11	normal/ large	early initiation
1139	same	15	Married	primary	no	primary	male	9		1	4	no	Home	no	1	1	15-24	primiparous	>=4	home/others	6-11		early initiation
1144	same	22	Divorced/Separated	secondary and above	no	secondary and above	male	20	3	1	4	yes	Others	no	11	5	15-24	primiparous	>=4	home/others	18-24	normal/ large	late initiation
1146	same	35	Married	primary	no	primary	male	15	3	3	6	no	Health facility	yes	0.5	2	>=35	multiparous	>=4	health facility	12-17	normal/ large	early initiation
1158	same	32	Married	primary	no	primary	female	10	3	4	7	yes	Health facility	yes	0.5	1	25-34	multiparous	>=4	health facility	6-11	normal/ large	early initiation
1150	same	21	Married	primary	no	secondary and above	female	19		1	6	yes	Home	no	2	1	15-24	primiparous	>=4	home/others	18-24		late initiation
1151	same	38	Married	primary	no	primary	male	24	3	6	4	yes	Home	yes	2	3	>=35	multiparous	>=4	home/others	18-24	normal/ large	late initiation
1153	same	23	Married	secondary and above	no	secondary and above	female	6	3.5	1	4	yes	Health facility	no	0.5	6	15-24	primiparous	>=4	health facility	6-11	normal/ large	early initiation
2504	rombo	26	Married	primary	no	secondary and above	male	24	3	1	3	no	Health facility	no	1	6	25-34	primiparous	<4	health facility	18-24	normal/ large	early initiation
2508	rombo	20	Cohabiting	primary	no	secondary and above	male	18	4.7	1	3	yes	Health facility	no	1	1	15-24	primiparous	<4	health facility	18-24	normal/ large	early initiation
2512	rombo	21	Married	secondary and above	no	primary	male	10	2	2	4	no	Health facility	yes	0.5	6	15-24	multiparous	>=4	health facility	6-11	small	early initiation
2513	rombo	26	Married	secondary and above	no	secondary and above	male	8	2.08	2	5	yes	Health facility	no	1	4	25-34	multiparous	>=4	health facility	6-11	small	early initiation
2519	rombo	26	Married	secondary and above	no	primary	male	16	2.9	3	4	no	Health facility	yes	2	3	25-34	multiparous	>=4	health facility	12-17	normal/ large	late initiation
2520	rombo	26	Married	secondary and above	no	primary	male	16	2.7	3	4	yes	Health facility	yes	1	4	25-34	multiparous	>=4	health facility	12-17	normal/ large	early initiation
2521	rombo	22	Single	secondary and above	no	primary	male	6	3.5	1	3	no	Health facility	no	1	5	15-24	primiparous	<4	health facility	6-11	normal/ large	early initiation
2523	rombo	21	Married	secondary and above	no	secondary and above	female	24	3.4	1	2	yes	Health facility	yes	1	7	15-24	primiparous	<4	health facility	18-24	normal/ large	early initiation
2525	rombo	20	Married	primary	no	primary	male	7	2.5	2	4	no	Health facility	no	1	6	15-24	multiparous	>=4	health facility	6-11	normal/ large	early initiation
2526	rombo	33	Married	primary	no	primary	female	22	3.5	4	4	yes	Health facility	yes	2	4	25-34	multiparous	>=4	health facility	18-24	normal/ large	late initiation
2528	rombo	25	Married	primary	no	primary	female	7	3	1	4	yes	Health facility	yes	0.25	6	25-34	primiparous	>=4	health facility	6-11	normal/ large	early initiation
2530	rombo	31	Married	primary	no	primary	male	9	4	6	4	yes	Health facility	yes	0.25	6	25-34	multiparous	>=4	health facility	6-11	normal/ large	early initiation
2531	rombo	20	Single	primary	no	secondary and above	female	18	3	1	4	no	Health facility	no	1	6	15-24	primiparous	>=4	health facility	18-24	normal/ large	early initiation
2532	rombo	20	Single	primary	no	secondary and above	male	7	4	1	3	no	Health facility	no	2	3	15-24	primiparous	<4	health facility	6-11	normal/ large	late initiation
2533	rombo	20	Single	primary	no	primary	female	16	2.9	1	4	yes	Health facility	no	2	12	15-24	primiparous	>=4	health facility	12-17	normal/ large	late initiation
2534	rombo	23	Cohabiting	secondary and above	no	secondary and above	male	12	2.8	1	3	yes	Home	yes	1	3	15-24	primiparous	<4	home/others	12-17	normal/ large	early initiation
2535	rombo	33	Married	primary	no	primary	female	23	4.5	3	4	yes	Health facility	yes	3	6	25-34	multiparous	>=4	health facility	18-24	normal/ large	late initiation
2538	rombo	22	Married	primary	no	primary	male	7	2.5	2	6	no	Health facility	no	0.5	6	15-24	multiparous	>=4	health facility	6-11	normal/ large	early initiation
2539	rombo	26	Married	secondary and above	no	secondary and above	male	23	3.6	1	3	yes	Health facility	yes	2	8	25-34	primiparous	<4	health facility	18-24	normal/ large	late initiation
2541	rombo	30	Divorced/Separated	secondary and above	no	secondary and above	female	11	3.4	2	3	yes	Health facility	yes	1	6	25-34	multiparous	<4	health facility	6-11	normal/ large	early initiation
2542	rombo	26	Cohabiting	primary	no	secondary and above	female	24	2.8	1	4	yes	Health facility	yes	0.75	7	25-34	primiparous	>=4	health facility	18-24	normal/ large	early initiation
2544	rombo	26	Married	informal	yes	secondary and above	male	10	3.5	3	4	yes	Health facility	yes	0.5	6	25-34	multiparous	>=4	health facility	6-11	normal/ large	early initiation
2549	rombo	23	Married	secondary and above	no	secondary and above	female	22	2.5	1	3	yes	Health facility	yes	1	6	15-24	primiparous	<4	health facility	18-24	normal/ large	early initiation
2801	rombo	33	Cohabiting	primary	no	primary	female	17	3.3	5	3	yes	Health facility	yes	0.5	6	25-34	multiparous	<4	health facility	12-17	normal/ large	early initiation
2802	rombo	38	Married	primary	no	primary	male	18	3.7	4	4	no	Health facility	no	0.5	6	>=35	multiparous	>=4	health facility	18-24	normal/ large	early initiation
2804	rombo	20	Single	secondary and above	no	secondary and above	male	22	2.8	1	7	yes	Health facility	no	13	1	15-24	primiparous	>=4	health facility	18-24	normal/ large	late initiation
2817	rombo	44	Single	primary	no	primary	female	10	3.5	3	5	no	Health facility	no	1	999	>=35	multiparous	>=4	health facility	6-11	normal/ large	early initiation
2845	rombo	21	Married	primary	no	primary	female	9	3	1	5	yes	Health facility	no	0.5	6	15-24	primiparous	>=4	health facility	6-11	normal/ large	early initiation
2836	rombo	20	Married	primary	no	primary	female	22	3.2	2	4	yes	Health facility	no	1	4	15-24	multiparous	>=4	health facility	18-24	normal/ large	early initiation
2850	rombo	29	Married	primary	no	primary	male	18	3.5	2	6	no	Health facility	no	2	2	25-34	multiparous	>=4	health facility	18-24	normal/ large	late initiation
2827	rombo	24	Married	secondary and above	no	secondary and above	male	20	3.5	1	3	yes	Health facility	no	0.45	6	15-24	primiparous	<4	health facility	18-24	normal/ large	early initiation
2828	rombo	23	Single	primary	no	secondary and above	female	18	2.8	1	3	yes	Health facility	no	0.5	6	15-24	primiparous	<4	health facility	18-24	normal/ large	early initiation
2829	rombo	30	Married	secondary and above	yes	secondary and above	male	24	3.7	2	3	no	Health facility	no	0.45	6	25-34	multiparous	<4	health facility	18-24	normal/ large	early initiation
2820	rombo	22	Single	secondary and above	no		female	6	2.7	1	6	yes	Health facility	no	1.5	6	15-24	primiparous	>=4	health facility	6-11	normal/ large	late initiation
2809	rombo	39	Married	secondary and above	yes	secondary and above	female	18	2.6	3	4	yes	Health facility	no	0.5	6	>=35	multiparous	>=4	health facility	18-24	normal/ large	early initiation
2811	rombo	39	Married	primary	no	primary	female	21	3.5	6	3	yes	Health facility	no	11	5	>=35	multiparous	<4	health facility	18-24	normal/ large	late initiation
2815	rombo	23	Married	primary	no	primary	male	20	3.1	3	5	no	Health facility	no	1	6	15-24	multiparous	>=4	health facility	18-24	normal/ large	early initiation
2831	rombo	26	Married	primary	no	primary	female	24	2.9	1	3	yes	Health facility	no	0.5	6	25-34	primiparous	<4	health facility	18-24	normal/ large	early initiation
2833	rombo	25	Cohabiting	primary	no	primary	male	18	3.3	4	4	no	Health facility	no	0.5	4	25-34	multiparous	>=4	health facility	18-24	normal/ large	early initiation
2834	rombo	33	Married	primary	no	primary	male	22	3	5	3	yes	Health facility	yes	0.5	2	25-34	multiparous	<4	health facility	18-24	normal/ large	early initiation
3002	rombo	29	Married	primary	no	primary	female	24	3.5	3	4	no	Health facility	no	4	5	25-34	multiparous	>=4	health facility	18-24	normal/ large	late initiation
3011	rombo	29	Married	primary	no	primary	male	24	3	3	4	yes	Health facility	no	1	1	25-34	multiparous	>=4	health facility	18-24	normal/ large	early initiation
3016	rombo	32	Married	primary	no	primary	female	15	3.5	4	4	no	Health facility	no	1	2	25-34	multiparous	>=4	health facility	12-17	normal/ large	early initiation
3017	rombo	22	Married	secondary and above	no	primary	female	10	4.3	1	4	yes	Health facility	no	1	6	15-24	primiparous	>=4	health facility	6-11	normal/ large	early initiation
3021	rombo	28	Married	primary	no	primary	male	13	3.5	3	6	yes	Health facility	yes	1	1	25-34	multiparous	>=4	health facility	12-17	normal/ large	early initiation
3023	rombo	27	Married	secondary and above	no	secondary and above	male	8	2.8	2	4	yes	Health facility	no	1	6	25-34	multiparous	>=4	health facility	6-11	normal/ large	early initiation
3024	rombo	20	Married	primary	no	secondary and above	male	10	3.2	1	3	no	Health facility	no	1	6	15-24	primiparous	<4	health facility	6-11	normal/ large	early initiation
3025	rombo	26	Married	primary	no	primary	female	14	3.5	2	4	yes	Health facility	yes	1	6	25-34	multiparous	>=4	health facility	12-17	normal/ large	early initiation
3029	rombo	47	Cohabiting	informal	no	non formal	female	21	3.5	7	3	yes	Health facility	yes	1	1	>=35	multiparous	<4	health facility	18-24	normal/ large	early initiation
3036	rombo	38	Married	primary	no	primary	male	20	2.5	5	2	no	Health facility	no	1	3	>=35	multiparous	<4	health facility	18-24	normal/ large	early initiation
3039	rombo	34	Married	primary	no	primary	female	22	3.5	4	2	no	Health facility	no	1	6	25-34	multiparous	<4	health facility	18-24	normal/ large	early initiation
3041	rombo	36	Married	primary	no	primary	female	19	2.5	4	5	yes	Health facility	no	1	6	>=35	multiparous	>=4	health facility	18-24	normal/ large	early initiation
3042	rombo	21	Married	primary	no	secondary and above	female	18	3.5	1	5	no	Health facility	no	3	5	15-24	primiparous	>=4	health facility	18-24	normal/ large	late initiation
3043	rombo	22	Married	secondary and above	no	primary	male	23	4.5	1	5	yes	Health facility	no	3	3	15-24	primiparous	>=4	health facility	18-24	normal/ large	late initiation
1802	rombo	39	Married	primary	no	primary	male	24	3	8	7	yes	Health facility	yes	2	4	>=35	multiparous	>=4	health facility	18-24	normal/ large	late initiation
1804	rombo	39	Single	informal	no		female	21	4.5	4	5	yes	Health facility	no	0.25	6	>=35	multiparous	>=4	health facility	18-24	normal/ large	early initiation
1807	rombo	22	Single	secondary and above	no		female	11	4	2	5	no	Health facility	no	1	5	15-24	multiparous	>=4	health facility	6-11	normal/ large	early initiation
1809	rombo	35	Married	secondary and above	yes	secondary and above	male	15	3	3	4	yes	Health facility	no	0.5	5	>=35	multiparous	>=4	health facility	12-17	normal/ large	early initiation
1810	rombo	26	Married	primary	yes	primary	female	7	3	3	6	yes	Health facility	yes	0	7	25-34	multiparous	>=4	health facility	6-11	normal/ large	early initiation
1811	rombo	22	Married	secondary and above	yes	secondary and above	female	10	3	1	4	yes	Health facility	yes	10	3	15-24	primiparous	>=4	health facility	6-11	normal/ large	late initiation
1812	rombo	28	Married	primary	yes	primary	female	19	3	3	6	yes	Health facility	yes	0.167	4	25-34	multiparous	>=4	health facility	18-24	normal/ large	early initiation
1814	rombo	34	Married	primary	yes	secondary and above	female	24	3	3	6	yes	Health facility	yes	0.17	3	25-34	multiparous	>=4	health facility	18-24	normal/ large	early initiation
1815	rombo	24	Single	informal	no		female	17		2	6	yes	Health facility	yes	2.5	4	15-24	multiparous	>=4	health facility	12-17		late initiation
1816	rombo	26	Married	primary	yes	primary	female	23	2.5	3	4	yes	Health facility	yes	0	2	25-34	multiparous	>=4	health facility	18-24	normal/ large	early initiation
1819	rombo	32	Divorced/Separated	primary	yes		female	16	3.4	3	3	yes	Health facility	yes	12	4	25-34	multiparous	<4	health facility	12-17	normal/ large	late initiation
1821	rombo	32	Married	primary	no	primary	female	7	3.6	6	4	yes	Health facility	no	0.5	3	25-34	multiparous	>=4	health facility	6-11	normal/ large	early initiation
1824	rombo	24	Cohabiting	secondary and above	no	secondary and above	male	15	3.5	2	6	no	Health facility	yes	1	6	15-24	multiparous	>=4	health facility	12-17	normal/ large	early initiation
1829	rombo	29	Married	primary	yes	primary	female	10	3.9	4	3	yes	Health facility	yes	2	3	25-34	multiparous	<4	health facility	6-11	normal/ large	late initiation
1830	rombo	27	Single	primary	no	primary	male	6	3	2	7	no	Health facility	no	8	1	25-34	multiparous	>=4	health facility	6-11	normal/ large	late initiation
1833	rombo	39	Married		no	secondary and above	female	17	3.9	3	3	yes	Health facility	yes	2	4	>=35	multiparous	<4	health facility	12-17	normal/ large	late initiation
1836	rombo	26	Cohabiting	primary	no	secondary and above	female	6	4.5	4	3	yes	Health facility	yes	1	2	25-34	multiparous	<4	health facility	6-11	normal/ large	early initiation
1838	rombo	35	Married	primary	no	primary	female	6	2.5	4	4	yes	Health facility	no	0.5	1	>=35	multiparous	>=4	health facility	6-11	normal/ large	early initiation
1840	rombo	24	Cohabiting	secondary and above	no	secondary and above	female	20		1	5	no	Health facility	no	0.5	4	15-24	primiparous	>=4	health facility	18-24		early initiation
1844	rombo	37	Divorced/Separated	primary	no	primary	female	23	3.5	3	6	yes	Health facility	yes	0.5	6	>=35	multiparous	>=4	health facility	18-24	normal/ large	early initiation
1849	rombo	19	Cohabiting	primary	no	primary	male	10	3.1	1	3	yes	Health facility	no	13	3	15-24	primiparous	<4	health facility	6-11	normal/ large	late initiation
1850	rombo	24	Married	primary	no	primary	female	18	3.2	2	4	no	Health facility	no	1	1	15-24	multiparous	>=4	health facility	18-24	normal/ large	early initiation
2602	rombo	26	Married	secondary and above	yes	secondary and above	female	6	3	1	5	yes	Others	no	0.5	3	25-34	primiparous	>=4	home/others	6-11	normal/ large	early initiation
2603	rombo	26	Married	secondary and above	yes	primary	female	11	2.7	1	4	yes	Others	yes	2	5	25-34	primiparous	>=4	home/others	6-11	normal/ large	late initiation
2618	rombo	21	Married	primary	no	primary	male	24	4	1	3	no	Others	yes	48	1	15-24	primiparous	<4	home/others	18-24	normal/ large	late initiation
2619	rombo	28	Married	primary	yes	primary	male	8	2.5	4	4	no	Others	no	0.2	3	25-34	multiparous	>=4	home/others	6-11	normal/ large	early initiation
2622	rombo	32	Married	primary	yes	primary	female	9	4.7	3	4	yes	Health facility	yes	0.4	6	25-34	multiparous	>=4	health facility	6-11	normal/ large	early initiation
2623	rombo	32	Married	primary	yes	primary	male	9.5	4	4	3	no	Health facility	no	0.4	1	25-34	multiparous	<4	health facility	6-11	normal/ large	early initiation
2625	rombo	27	Divorced/Separated	secondary and above	no	primary	female	20	3.3	1	4	no	3.3	no	0.5	3	25-34	primiparous	>=4		18-24	normal/ large	early initiation
2626	rombo	42	Married	primary	no	primary	male	12	3	4	4	no	Others	no	0.5	6	>=35	multiparous	>=4	home/others	12-17	normal/ large	early initiation
2627	rombo	31	Married	primary	no	primary	male	19	3.4	3	3	yes	Others	no	0.5	4	25-34	multiparous	<4	home/others	18-24	normal/ large	early initiation
2629	rombo	29	Married	primary	no	primary	female	11	3	4	5	yes	Others	no	0.5	3	25-34	multiparous	>=4	home/others	6-11	normal/ large	early initiation
2632	rombo	25	Married	primary	no	primary	female	23	4	1	6	yes	Others	no	0.5	1	25-34	primiparous	>=4	home/others	18-24	normal/ large	early initiation
2633	rombo	39	Married	primary	no	secondary and above	male	12	3	3	3	no	Others	no	0.5	5	>=35	multiparous	<4	home/others	12-17	normal/ large	early initiation
2634	rombo	44	Married	primary	no	primary	female	7	4	7	6	no	Health facility	no	1	6	>=35	multiparous	>=4	health facility	6-11	normal/ large	early initiation
2635	rombo	19	Married	secondary and above	no	secondary and above	male	7	3	1	6	no	Others	no	1	4	15-24	primiparous	>=4	home/others	6-11	normal/ large	early initiation
2637	rombo	23	Married	primary	no	secondary and above	male	9	2.4	2	5	yes	Others	no	8	2	15-24	multiparous	>=4	home/others	6-11	small	late initiation
2640	rombo	37	Married	primary	no	primary	male	9	3.5	5	5	no	Health facility	no	0.07	3	>=35	multiparous	>=4	health facility	6-11	normal/ large	early initiation
2642	rombo	40	Married	primary	no	primary	female	18	3.8	3	3	no	Health facility	no	1	6	>=35	multiparous	<4	health facility	18-24	normal/ large	early initiation
2643	rombo	25	Married	secondary and above	no	secondary and above	female	9	2.5	1	6	yes	Health facility	no	0.3	6	25-34	primiparous	>=4	health facility	6-11	normal/ large	early initiation
2644	rombo	41	Married	primary	no	primary	female	10	3	5	2	no	Health facility	no	0.07	5	>=35	multiparous	<4	health facility	6-11	normal/ large	early initiation
2646	rombo	21	Single	secondary and above	no		male	15	2.5	1	6	yes	Health facility	no	1	6	15-24	primiparous	>=4	health facility	12-17	normal/ large	early initiation
2647	rombo	30	Married	informal	no	non formal	female	18	3	4	2	no	Health facility	no	1	6	25-34	multiparous	<4	health facility	18-24	normal/ large	early initiation
2648	rombo	21	Married	primary	no	secondary and above	female	12	3	1	4	no	Health facility	no	5	6	15-24	primiparous	>=4	health facility	12-17	normal/ large	late initiation
2649	rombo	32	Cohabiting	primary	no	primary	male	6	3	4	4	no	Health facility	no	0.75	2	25-34	multiparous	>=4	health facility	6-11	normal/ large	early initiation
2650	rombo	21	Married	primary	no	primary	male	22	3	1	4	no	Others	no	1.5	5	15-24	primiparous	>=4	home/others	18-24	normal/ large	late initiation
2304	rombo	24	Married	primary	no	non formal	male	9	3.5	1	5	yes	Health facility	yes	1	1	15-24	primiparous	>=4	health facility	6-11	normal/ large	early initiation
2305	rombo	25	Married	primary	no	secondary and above	female	18	4	1	5	yes	Home	yes	2	4	25-34	primiparous	>=4	home/others	18-24	normal/ large	late initiation
2308	rombo	42	Married	primary	no	primary	male	24	4	3	5	yes	Health facility	no	3	4	>=35	multiparous	>=4	health facility	18-24	normal/ large	late initiation
2312	rombo	18	Cohabiting		no	primary	male	14	2.5	2	4	yes	Health facility		1	2	15-24	multiparous	>=4	health facility	12-17	normal/ large	early initiation
2313	rombo	20	Single	secondary and above	no	non formal	male	19	2.5	1	5	yes	Health facility	no	1	6	15-24	primiparous	>=4	health facility	18-24	normal/ large	early initiation
2318	rombo	24	Married	secondary and above	yes	secondary and above	female	9	4.1	2	3	no	Health facility	no	16	6	15-24	multiparous	<4	health facility	6-11	normal/ large	late initiation
2321	rombo	39	Married	primary	no	primary	female	24	4	5	4	yes	Health facility	yes	1	3	>=35	multiparous	>=4	health facility	18-24	normal/ large	early initiation
2323	rombo	24	Married	secondary and above	yes	secondary and above	female	21	4.5	2	4	no	Health facility	no	16	6	15-24	multiparous	>=4	health facility	18-24	normal/ large	late initiation
2326	rombo	37	Married	primary	no	primary	female	18	3	5	4	yes	Health facility	yes	1	1	>=35	multiparous	>=4	health facility	18-24	normal/ large	early initiation
2328	rombo	38	Married	primary	no	primary	male	12	3.5	1	3	no	Health facility	no	1	6	>=35	primiparous	<4	health facility	12-17	normal/ large	early initiation
2330	rombo	28	Single	primary	no	secondary and above	male	14	3.5	3	3	yes	Health facility	yes	1	3	25-34	multiparous	<4	health facility	12-17	normal/ large	early initiation
2333	rombo	21	Single	secondary and above	no		female	10	3.4	2	3	no	Health facility	no	1	3	15-24	multiparous	<4	health facility	6-11	normal/ large	early initiation
2334	rombo	25	Married	primary	no		male	24	3.2	2	3	yes	Health facility	no	1	3	25-34	multiparous	<4	health facility	18-24	normal/ large	early initiation
2338	rombo	48	Married	primary	no	primary	male	21	3.5	6	5	yes	Health facility	yes	1	6	>=35	multiparous	>=4	health facility	18-24	normal/ large	early initiation
2340	rombo	26	Single	secondary and above	no		female	24	3.4	2	5	no	Health facility	no	30	3	25-34	multiparous	>=4	health facility	18-24	normal/ large	late initiation
2342	rombo	30	Married	primary	no	secondary and above	female	15	4	4	3	yes	Health facility	no	1	4	25-34	multiparous	<4	health facility	12-17	normal/ large	early initiation
2343	rombo	20	Single	secondary and above	no		male	21	3.5	1	6	yes	Health facility	yes	1	7	15-24	primiparous	>=4	health facility	18-24	normal/ large	early initiation
2344	rombo	20	Cohabiting	primary	no	secondary and above	female	19	2.5	2	6	yes	Health facility	no	1	1	15-24	multiparous	>=4	health facility	18-24	normal/ large	early initiation
2347	rombo	32	Married	primary	no	primary	male	18	2.5	3	5	yes	Health facility	no	1	6	25-34	multiparous	>=4	health facility	18-24	normal/ large	early initiation
2349	rombo	25	Married	secondary and above	no	primary	male	7	3.4	4	5	yes	Health facility	yes	1	6	25-34	multiparous	>=4	health facility	6-11	normal/ large	early initiation
2353	rombo	32	Married	secondary and above	no	secondary and above	male	13	4	6	3	yes	Health facility	no	1	6	25-34	multiparous	<4	health facility	12-17	normal/ large	early initiation
2354	rombo	28	Married	primary	no	secondary and above	male	21	3.5	2	2	yes	Health facility	yes	1	7	25-34	multiparous	<4	health facility	18-24	normal/ large	early initiation
2402	rombo	38	Married	primary	no	primary	male	7	3.5	3	5	yes	Health facility	yes	1	4	>=35	multiparous	>=4	health facility	6-11	normal/ large	early initiation
2403	rombo	37	Married	primary	no	primary	female	9	3.5	5	4	yes	Health facility	yes	1	5	>=35	multiparous	>=4	health facility	6-11	normal/ large	early initiation
2406	rombo	38	Married	primary	no	primary	male	15	3	7	4	yes	Health facility	no	1	5	>=35	multiparous	>=4	health facility	12-17	normal/ large	early initiation
2407	rombo	38	Married	secondary and above	no		female	21	3	1	3	yes	Home	no	1	6	>=35	primiparous	<4	home/others	18-24	normal/ large	early initiation
2410	rombo	26	Married	primary	no	secondary and above	female	18	2.9	2	1	yes	Health facility	no	0.5	6	25-34	multiparous	<4	health facility	18-24	normal/ large	early initiation
2411	rombo	23	Married	secondary and above	no	primary	female	21	3.8	1	5	yes	Health facility	no	1	6	15-24	primiparous	>=4	health facility	18-24	normal/ large	early initiation
2412	rombo	30	Married	primary	no	primary	male	9	4	4	3	yes	Home	no	1	3	25-34	multiparous	<4	home/others	6-11	normal/ large	early initiation
2413	rombo	42	Married	primary	no		female	6	2.3	7	4	yes	Home	no	1	6	>=35	multiparous	>=4	home/others	6-11	small	early initiation
2414	rombo	31	Married	informal	no	primary	female	6	2.2	5	0		Health facility	no	1	3	25-34	multiparous	<4	health facility	6-11	small	early initiation
2416	rombo	31	Married	primary	no	primary	male	10	3	4	4	yes	Health facility	yes	1	7	25-34	multiparous	>=4	health facility	6-11	normal/ large	early initiation
2417	rombo	21	Single	primary	no	secondary and above	female	8	3	1			Health facility	yes	0.25	6	15-24	primiparous		health facility	6-11	normal/ large	early initiation
2418	rombo	26	Married	primary	no	primary	female	16	2.8	2			Health facility	yes	3	6	25-34	multiparous		health facility	12-17	normal/ large	late initiation
2419	rombo	39	Married	primary	no	primary	male	7	3.4	9	2	no	Health facility	no	1	6	>=35	multiparous	<4	health facility	6-11	normal/ large	early initiation
2420	rombo	39	Married	primary	no	primary	male	16	4	5	4	no	Health facility	no	1	3	>=35	multiparous	>=4	health facility	12-17	normal/ large	early initiation
2421	rombo	21	Married	secondary and above	no	primary	male	7	3.5	1	5	no	Health facility	no	1	4	15-24	primiparous	>=4	health facility	6-11	normal/ large	early initiation
2424	rombo	47	Married	primary	no	primary	female	15		8	3	yes	Health facility	yes	1	5	>=35	multiparous	<4	health facility	12-17		early initiation
2425	rombo	23	Single	informal	no	secondary and above	male	13	3	1	4	yes	Health facility	no	2	3	15-24	primiparous	>=4	health facility	12-17	normal/ large	late initiation
2426	rombo	30	Married	primary	no	primary	female	7	3	1	6	yes	Health facility	yes	24	6	25-34	primiparous	>=4	health facility	6-11	normal/ large	late initiation
2427	rombo	22	Married	primary	no	secondary and above	female	17	2.1	1	4	no	Health facility	no	2	4	15-24	primiparous	>=4	health facility	12-17	small	late initiation
2428	rombo	25	Married	secondary and above	no	secondary and above	female	9	3.5	1	4	no	Health facility	yes	3	5	25-34	primiparous	>=4	health facility	6-11	normal/ large	late initiation
2429	rombo	24	Single	secondary and above	no	secondary and above	female	6	3	1	3	no	Health facility	no	1	4	15-24	primiparous	<4	health facility	6-11	normal/ large	early initiation
2430	rombo	26	Married	primary	no	primary	female	7	3.5	3	4	yes	Health facility	yes	0.5	4	25-34	multiparous	>=4	health facility	6-11	normal/ large	early initiation
2431	rombo	43	Married	primary	no	primary	female	11		9	3	yes	Home	yes	1	7	>=35	multiparous	<4	home/others	6-11		early initiation
2433	rombo	24	Divorced/Separated	primary	no	primary	male	10	3.5	1	3	yes	Health facility	no	0.5	5	15-24	primiparous	<4	health facility	6-11	normal/ large	early initiation
2434	rombo	19	Single	primary	no	secondary and above	female	12	3.5	1			Health facility	no	0.5	3	15-24	primiparous		health facility	12-17	normal/ large	early initiation
2436	rombo	39	Married	primary	no	primary	male	6	3.9	5	4	yes	Health facility	no	1	6	>=35	multiparous	>=4	health facility	6-11	normal/ large	early initiation
2437	rombo	20	Single	secondary and above	no	secondary and above	male	11	3.5	1	4	no	Health facility	no	1	3	15-24	primiparous	>=4	health facility	6-11	normal/ large	early initiation
2438	rombo	23	Single	secondary and above	no	secondary and above	male	13	2.5	1	5	yes	Health facility	yes	0.5	3	15-24	primiparous	>=4	health facility	12-17	normal/ large	early initiation
2439	rombo	24	Married	primary	no	secondary and above	male	13	2.6	2	7	yes	Health facility	no	0.2	3	15-24	multiparous	>=4	health facility	12-17	normal/ large	early initiation
2440	rombo	36	Married	primary	no	primary	female	17	3.5	5	2	yes	Health facility	no	2	4	>=35	multiparous	<4	health facility	12-17	normal/ large	late initiation
2441	rombo	19	Married	primary	no	primary	female	10	3	1	4	yes	Health facility	yes	0.5	6	15-24	primiparous	>=4	health facility	6-11	normal/ large	early initiation
2442	rombo	24	Married	primary	no	secondary and above	female	10	2.5	2	6	yes	Health facility	yes	0.5	6	15-24	multiparous	>=4	health facility	6-11	normal/ large	early initiation
2443	rombo	34	0	primary	no	primary	female	12	3.5	5	3	yes	Health facility	no	0.5	8	25-34	multiparous	<4	health facility	12-17	normal/ large	early initiation
2444	rombo	36	Single	secondary and above	no	secondary and above	male	12	3	3	3	yes	Health facility	yes	2	6	>=35	multiparous	<4	health facility	12-17	normal/ large	late initiation
2445	rombo	24	Married	primary	no	primary	female	14	2.5	1	2	yes	Health facility	yes	1	6	15-24	primiparous	<4	health facility	12-17	normal/ large	early initiation
2446	rombo	24	Married	secondary and above	no	secondary and above	male	24	2.7	2	4	yes	Health facility	yes	1	6	15-24	multiparous	>=4	health facility	18-24	normal/ large	early initiation
2447	rombo	25	Divorced/Separated	secondary and above	no	primary	male	7	3.5	1	3	no	Health facility	no	1	6	25-34	primiparous	<4	health facility	6-11	normal/ large	early initiation
2449	rombo	19	Married	primary	no	secondary and above	male	17	3.1	1	3	yes	Health facility	no	1	4	15-24	primiparous	<4	health facility	12-17	normal/ large	early initiation
2450	rombo	42	Married	primary	no	primary	male	8	3	8	3	yes	Health facility	yes	1	6	>=35	multiparous	<4	health facility	6-11	normal/ large	early initiation
2451	rombo	17	Single	primary	no		male	6	3.5	1	4	no	Health facility	no	1	1	15-24	primiparous	>=4	health facility	6-11	normal/ large	early initiation
1702	rombo	28	Divorced/Separated	primary	no		male	15	3.4	3	4	yes	Health facility	yes	1	2	25-34	multiparous	>=4	health facility	12-17	normal/ large	early initiation
1704	rombo	44	Married	primary	no	non formal	female	19	3	6	3	yes	Health facility	yes	1	3	>=35	multiparous	<4	health facility	18-24	normal/ large	early initiation
1702	rombo	28	Divorced/Separated	primary	no		male	15	3.4	3	4	yes	Health facility	yes	1	2	25-34	multiparous	>=4	health facility	12-17	normal/ large	early initiation
1714	rombo	25	Married	primary	no	primary	female	16	3.5	3	4	yes	Health facility	no	3	2	25-34	multiparous	>=4	health facility	12-17	normal/ large	late initiation
1701	rombo	26	Married	primary	no	primary	male	12	3.5	1	3	yes	Health facility	no	1	2	25-34	primiparous	<4	health facility	12-17	normal/ large	early initiation
1711	rombo	34	Single	primary	no	primary	male	19	3	1	4	yes	Health facility	yes	1	3	25-34	primiparous	>=4	health facility	18-24	normal/ large	early initiation
1712	rombo	27	Married	primary	no	non formal	male	18	4	2	4	no	Health facility	no	1	6	25-34	multiparous	>=4	health facility	18-24	normal/ large	early initiation
1743	rombo	19	Married	secondary and above	no	primary	male	15	3	1	3	yes	Health facility	no	1	4	15-24	primiparous	<4	health facility	12-17	normal/ large	early initiation
1732	rombo	26	Married	primary	no	primary	female	24	3.2	2	3	yes	Health facility	yes	1	3	25-34	multiparous	<4	health facility	18-24	normal/ large	early initiation
1747	rombo	26	Married	primary	no	primary	female	15	4	2	5	no	Health facility	no	3	4	25-34	multiparous	>=4	health facility	12-17	normal/ large	late initiation
1745	rombo	27	Married	primary	no	primary	male	19	3.5	2	5	yes	Health facility	no	2	5	25-34	multiparous	>=4	health facility	18-24	normal/ large	late initiation
1724	rombo	21	Married	secondary and above	no	primary	female	7	3.5	2	4	yes	Health facility	no	1	3	15-24	multiparous	>=4	health facility	6-11	normal/ large	early initiation
1725	rombo	21	Married	secondary and above	no	primary	male	23	3.5	2	1	yes	Health facility	no	2	4	15-24	multiparous	<4	health facility	18-24	normal/ large	late initiation
1723	rombo	28	Married	secondary and above	no	primary	male	22	3.6	3	3	yes	Health facility	yes	1	3	25-34	multiparous	<4	health facility	18-24	normal/ large	early initiation
1716	rombo	41	Married	primary	no	primary	female	16	3	10	4	no	Health facility	no	2	3	>=35	multiparous	>=4	health facility	12-17	normal/ large	late initiation
1748	rombo	26	Divorced/Separated	primary	no		male	8	2.7	1	3	yes	Health facility	no	2	3	25-34	primiparous	<4	health facility	6-11	normal/ large	late initiation
2001	rombo	34	Married	primary	no	primary	female	23	2	3	5	yes	Health facility	yes	1	6	25-34	multiparous	>=4	health facility	18-24	small	early initiation
2003	rombo	40	Divorced/Separated	primary	no		male	14	4.8	3	4	yes	Health facility	no	24	4	>=35	multiparous	>=4	health facility	12-17	normal/ large	late initiation
2006	rombo	25	Married	secondary and above	no	primary	male	21	3	3	2	no	Health facility	no	2	1	25-34	multiparous	<4	health facility	18-24	normal/ large	late initiation
2007	rombo	25	Married	secondary and above	no	primary	male	21	3	3	1	no	Health facility	no	6	1	25-34	multiparous	<4	health facility	18-24	normal/ large	late initiation
2010	rombo	25	Divorced/Separated	primary	no	primary	male	24	3	1	1	no	Home	no	1	2	25-34	primiparous	<4	home/others	18-24	normal/ large	early initiation
2019	rombo	34	Married	primary	no	primary	male	24	3.4	5	5	yes	Health facility	no	1	3	25-34	multiparous	>=4	health facility	18-24	normal/ large	early initiation
2021	rombo	25	Married	primary	no	primary	female	23	3.2	6	3	yes	Health facility	yes	1	3	25-34	multiparous	<4	health facility	18-24	normal/ large	early initiation
2023	rombo	25	Married	primary	no	primary	female	10	3.5	1	6	no	Health facility	no	1	3	25-34	primiparous	>=4	health facility	6-11	normal/ large	early initiation
2027	rombo	29	Married	secondary and above	no	secondary and above	female	8	2.5	1	4	no	Health facility	no	1	6	25-34	primiparous	>=4	health facility	6-11	normal/ large	early initiation
2028	rombo	24	Married	secondary and above	no	secondary and above	male	24	2.5	2	9	yes	Health facility	no	1	2	15-24	multiparous	>=4	health facility	18-24	normal/ large	early initiation
2029	rombo	21	Married	primary	no	primary	female	16	2	6	2	yes	Health facility	yes	1	6	15-24	multiparous	<4	health facility	12-17	small	early initiation
2030	rombo	21	Married	secondary and above	no	secondary and above	male	8	2.8	2	5	yes	Health facility	no	1	6	15-24	multiparous	>=4	health facility	6-11	normal/ large	early initiation
2034	rombo	26	Married	primary	no	non formal	female	22	3.3	3	4	yes	Health facility	yes	1	4	25-34	multiparous	>=4	health facility	18-24	normal/ large	early initiation
2036	rombo	21	Divorced/Separated	secondary and above	no	secondary and above	male	6	3	1	3	yes	Health facility	no	12	3	15-24	primiparous	<4	health facility	6-11	normal/ large	late initiation
2037	rombo	26	Married	primary	no	primary	male	6	4	2	4	yes	Health facility	no	9	3	25-34	multiparous	>=4	health facility	6-11	normal/ large	late initiation
2045	rombo	36	Married	primary	no	primary	female	16	2	6	2	yes	Health facility	yes	1	6	>=35	multiparous	<4	health facility	12-17	small	early initiation
2046	rombo	27	Married	primary	no	primary	male	6	3.5	2	6	no	Health facility	no	1	6	25-34	multiparous	>=4	health facility	6-11	normal/ large	early initiation
2048	rombo	37	Married	primary	no	primary	male	24	5.2	5	3	yes	Health facility	no	14	2	>=35	multiparous	<4	health facility	18-24	normal/ large	late initiation
2049	rombo	29	Married	primary	no	primary	male	24	2.7	3	4	no	Health facility	no	2	3	25-34	multiparous	>=4	health facility	18-24	normal/ large	late initiation
2050	rombo	30	Widow	secondary and above	no		female	12	3	2	4	yes	Health facility	no	1	3	25-34	multiparous	>=4	health facility	12-17	normal/ large	early initiation
2203	rombo	24	Married	primary	no	primary	female	6	3	1	4	yes		no	1	3	15-24	primiparous	>=4		6-11	normal/ large	early initiation
2215	rombo	28	Cohabiting	secondary and above	yes	secondary and above	female	19	3	1	7	no	Health facility	no	4	2	25-34	primiparous	>=4	health facility	18-24	normal/ large	late initiation
2217	rombo	24	Married	primary	no	primary	male	13	3.5	1	7	yes	Health facility	no	1	3	15-24	primiparous	>=4	health facility	12-17	normal/ large	early initiation
2219	rombo	26	Married	primary	no	primary	female	22	3	2	6	no	Health facility	yes	1	3	25-34	multiparous	>=4	health facility	18-24	normal/ large	early initiation
2220	rombo	30	Married	primary	no	primary	female	10	3	2	4	no	Health facility	no	2	6	25-34	multiparous	>=4	health facility	6-11	normal/ large	late initiation
2222	rombo	36	Married	primary	no	primary	female	22	3	4	3	no	Others	no	1	1	>=35	multiparous	<4	home/others	18-24	normal/ large	early initiation
2224	rombo	38	Married	primary	no	secondary and above	male	19	4.3	5	4	no	Health facility	no	1	6	>=35	multiparous	>=4	health facility	18-24	normal/ large	early initiation
2226	rombo	20	Married	primary	no	primary	male	23	2.5	1	4	no	Health facility	yes	1	5	15-24	primiparous	>=4	health facility	18-24	normal/ large	early initiation
2227	rombo	23	Married	secondary and above	no	primary	female	9	3.5	1	5	yes	Health facility	yes	4	7	15-24	primiparous	>=4	health facility	6-11	normal/ large	late initiation
2229	rombo	19	Single	secondary and above	no	secondary and above	female	8	2	1	3	no	Health facility	no	72	6	15-24	primiparous	<4	health facility	6-11	small	late initiation
2230	rombo	22	Married	secondary and above	no	secondary and above	female	23	1.5	1	3	no	Health facility	no	1	3	15-24	primiparous	<4	health facility	18-24	small	early initiation
2231	rombo	31	Married	primary	no	primary	male	17	3.5	3	4	no	Health facility	no	1	1	25-34	multiparous	>=4	health facility	12-17	normal/ large	early initiation
2232	rombo	23	Single	secondary and above	no		male	23	3.7	1	4	yes	Health facility	no	1	4	15-24	primiparous	>=4	health facility	18-24	normal/ large	early initiation
2233	rombo	38	Married	primary	no	primary	male	12	3.5	6	2	no	Others	no	1	3	>=35	multiparous	<4	home/others	12-17	normal/ large	early initiation
2235	rombo	39	Married	primary	yes	primary	female	19	2.8	5	3	no	Others	no	2	6	>=35	multiparous	<4	home/others	18-24	normal/ large	late initiation
2236	rombo	34	Married	primary	no	primary	male	20	4.9	4	4	yes	Others	yes	1	9	25-34	multiparous	>=4	home/others	18-24	normal/ large	early initiation
2237	rombo	34	Married	primary	no	primary	female	21	3.5	5	5	yes	Health facility	yes	1	7	25-34	multiparous	>=4	health facility	18-24	normal/ large	early initiation
2238	rombo	36	Married	secondary and above	no	primary	female	21	3	4	3	no	Health facility	no	1	1	>=35	multiparous	<4	health facility	18-24	normal/ large	early initiation
2243	rombo	26	Married	primary	yes		male	7	4	4	4	yes	Health facility	no	8	5	25-34	multiparous	>=4	health facility	6-11	normal/ large	late initiation
2246	rombo	29	Married	secondary and above	yes	secondary and above	male	6	3.5	1	5	yes	Others	no	0.5	4	25-34	primiparous	>=4	home/others	6-11	normal/ large	early initiation
2248	rombo	26	Married	primary	no	secondary and above	male	24	3.1	2	5	no	Health facility	no	1	4	25-34	multiparous	>=4	health facility	18-24	normal/ large	early initiation
1926	rombo	28	Cohabiting	primary	no	primary	male	24	2.5	1	3	yes	Health facility	yes	1	5	25-34	primiparous	<4	health facility	18-24	normal/ large	early initiation
1935	rombo	35	Married	primary	no	primary	male	15	4.3	3	4	yes	Health facility	no	0.5	6	>=35	multiparous	>=4	health facility	12-17	normal/ large	early initiation
1948	rombo	22	Married	secondary and above	no	secondary and above	female	7	3.4	1	6	yes	Health facility	no	48	6	15-24	primiparous	>=4	health facility	6-11	normal/ large	late initiation
1919	rombo	18	Single	secondary and above	no		female	11	2.9	1	4	yes	Health facility	yes	2	4	15-24	primiparous	>=4	health facility	6-11	normal/ large	late initiation
2901	rombo	21	Married	primary	no	secondary and above	female	11	3	2	4	yes	Health facility	no	1	6	15-24	multiparous	>=4	health facility	6-11	normal/ large	early initiation
2903	rombo	32	Cohabiting	primary	no		male	6	3	4	4	no	Health facility	no	1	2	25-34	multiparous	>=4	health facility	6-11	normal/ large	early initiation
2904	rombo	41	Divorced/Separated	primary	yes	primary	male	18	3	4	5	yes	Health facility	yes	1	2	>=35	multiparous	>=4	health facility	18-24	normal/ large	early initiation
2907	rombo	22	Single	primary	yes	secondary and above	female	7	2.3	1	2	yes	Health facility	yes	48	6	15-24	primiparous	<4	health facility	6-11	small	late initiation
2911	rombo		Single	primary	no	secondary and above	male	8	4	1	4	no	Health facility	no	1	5		primiparous	>=4	health facility	6-11	normal/ large	early initiation
2912	rombo	31	Married	secondary and above	no	secondary and above	female	11	4	3	4	yes	Health facility	no	1	2	25-34	multiparous	>=4	health facility	6-11	normal/ large	early initiation
2914	rombo	26	Single	primary	no	primary	male	17	2	1	4	yes		yes	0.5	6	25-34	primiparous	>=4		12-17	small	early initiation
2918	rombo	28	Married	primary	no	primary	female	6	3.8	4	4	yes		no	1	3	25-34	multiparous	>=4		6-11	normal/ large	early initiation
2922	rombo	24	Married	secondary and above	yes	secondary and above	male	14	3.5	1	4	yes	Health facility	yes	1	5	15-24	primiparous	>=4	health facility	12-17	normal/ large	early initiation
2925	rombo	33	Married	primary	no	primary	male	12	3.3	4	4	yes	Health facility	yes	1	5	25-34	multiparous	>=4	health facility	12-17	normal/ large	early initiation
2927	rombo	34	Married	primary	no	primary	male	9	4.3	3	4	yes	Health facility	no	1	6	25-34	multiparous	>=4	health facility	6-11	normal/ large	early initiation
2932	rombo	25	Married	secondary and above	no	secondary and above	male	14	3.8	1	5	yes	Others	yes	12	6	25-34	primiparous	>=4	home/others	12-17	normal/ large	late initiation
2934	rombo	28	Married	primary	yes	primary	female	6	3.2	2	5	no	Others	no	1	4	25-34	multiparous	>=4	home/others	6-11	normal/ large	early initiation
2935	rombo	25	Single	secondary and above	no	secondary and above	female	23	3.5	1	4	no	Others	yes	1	3	25-34	primiparous	>=4	home/others	18-24	normal/ large	early initiation
2937	rombo	32	Married	secondary and above	no	secondary and above	female	18	4	3	6	no	Others	no	1	6	25-34	multiparous	>=4	home/others	18-24	normal/ large	early initiation
2938	rombo	24	Married	secondary and above	no	secondary and above	female	18	3.2	1	5	no	Others	no	1	3	15-24	primiparous	>=4	home/others	18-24	normal/ large	early initiation
2941	rombo	32	Married	primary	no	secondary and above	female	6	3	3	5	yes	Health facility	yes	1	1	25-34	multiparous	>=4	health facility	6-11	normal/ large	early initiation
2942	rombo	23	Married	primary	yes	secondary and above	female	13	3.5	2	5	no	Health facility	yes	2	2	15-24	multiparous	>=4	health facility	12-17	normal/ large	late initiation
2944	rombo	38	Married	secondary and above	no	secondary and above	female	16	4	3	3	no	Health facility	no	72	3	>=35	multiparous	<4	health facility	12-17	normal/ large	late initiation
2947	rombo	27	Married	primary	no	primary	male	24	3.59	2	3	no	Home	no	1	2	25-34	multiparous	<4	home/others	18-24	normal/ large	early initiation
2948	rombo	20	Divorced/Separated	primary	no	secondary and above	male	6	3	1	3	no	Health facility	no	2	2	15-24	primiparous	<4	health facility	6-11	normal/ large	late initiation
2949	rombo	25	Widow	secondary and above	no	secondary and above	male	13	3.6	2	3	no	Health facility	no	1	3	25-34	multiparous	<4	health facility	12-17	normal/ large	early initiation
2704	rombo	20	Married	primary	no	primary	female	16	3	1	1	yes	Others	no	1	4	15-24	primiparous	<4	home/others	12-17	normal/ large	early initiation
2705	rombo	41	Married	primary	no	primary	male	12	3.3	5	4	yes	Health facility	yes	2	6	>=35	multiparous	>=4	health facility	12-17	normal/ large	late initiation
2706	rombo	23	Married	primary	no	primary	male	12	3.3	1	4	yes	Others	no	1	3	15-24	primiparous	>=4	home/others	12-17	normal/ large	early initiation
2710	rombo	40	Married	primary	no	primary	male	10	3.8	6	4	no	Others	no	0.5	3	>=35	multiparous	>=4	home/others	6-11	normal/ large	early initiation
2712	rombo	28	Married	primary	yes	primary	female	18	4	3	5	no	Health facility	no	0.5	6	25-34	multiparous	>=4	health facility	18-24	normal/ large	early initiation
2713	rombo	24	Married	secondary and above	no	secondary and above	male	13	3	1	6	yes	Others	yes	0.5	5	15-24	primiparous	>=4	home/others	12-17	normal/ large	early initiation
2714	rombo	26	Married	primary	no	primary	female	19	3.9	2	5	yes	Others	no	1	2	25-34	multiparous	>=4	home/others	18-24	normal/ large	early initiation
2719	rombo	21	Married	secondary and above	no	secondary and above	female	22	2.5	1	5	yes	Others	yes	1	2	15-24	primiparous	>=4	home/others	18-24	normal/ large	early initiation
2726	rombo	34	Divorced/Separated	primary	yes		male	20	3.5	2	4	yes	Health facility	yes	1	5	25-34	multiparous	>=4	health facility	18-24	normal/ large	early initiation
2728	rombo	23	Married	secondary and above	no	primary	male	8	3.3	2	4	yes	Others	yes	0.5	7	15-24	multiparous	>=4	home/others	6-11	normal/ large	early initiation
2729	rombo	24	Single	primary	no		male	23	4	1	5	yes	Health facility	yes	12	1	15-24	primiparous	>=4	health facility	18-24	normal/ large	late initiation
2730	rombo	37	Married	primary	no	primary	male	24	3.5	8		yes	Others	yes	1	3	>=35	multiparous		home/others	18-24	normal/ large	early initiation
2735	rombo	28	Married	primary	no	primary	male	6	3.4	3	6	yes	Others	no	8	5	25-34	multiparous	>=4	home/others	6-11	normal/ large	late initiation
2736	rombo	38	Cohabiting	secondary and above	no	secondary and above	male	18	3.5	3	3	yes	Health facility	no	0.25	1	>=35	multiparous	<4	health facility	18-24	normal/ large	early initiation
2738	rombo	20	Married	primary	no	secondary and above	female	6	3.5	1	5	no	Others	no	1	2	15-24	primiparous	>=4	home/others	6-11	normal/ large	early initiation
2739	rombo	30	Married	secondary and above	no	primary	female	6	2.9	2	5	yes	Health facility	yes	1	4	25-34	multiparous	>=4	health facility	6-11	normal/ large	early initiation
2743	rombo	26	Single	secondary and above	yes		male	22	5.5	1	3	yes	Others	yes	4	7	25-34	primiparous	<4	home/others	18-24	normal/ large	late initiation
2749	rombo	27	Married	primary	no	secondary and above	female	12	3.5	2	6	yes	Health facility	no	1	2	25-34	multiparous	>=4	health facility	12-17	normal/ large	early initiation
2106	rombo	24	Married	secondary and above	no	secondary and above	female	11	3.6	2	4	yes	Health facility	yes	1	8	15-24	multiparous	>=4	health facility	6-11	normal/ large	early initiation
2108	rombo	19	Single	primary	no	non formal	male	7	3	1	4	no	Health facility	no	0.15	3	15-24	primiparous	>=4	health facility	6-11	normal/ large	early initiation
2110	rombo	31	Cohabiting	primary	no	primary	female	11	3.5	1	5	no	Health facility	no	0.3	6	25-34	primiparous	>=4	health facility	6-11	normal/ large	early initiation
2114	rombo	18	Married	primary	no	primary	female	20	3	1	5	no	Health facility	yes	1	5	15-24	primiparous	>=4	health facility	18-24	normal/ large	early initiation
2115	rombo	21	Married	secondary and above	no	primary	female	7	3.5	1	4	yes	Health facility	no	2	6	15-24	primiparous	>=4	health facility	6-11	normal/ large	late initiation
2116	rombo	22	Cohabiting	primary	no	primary	male	19	3	1	3	no	Health facility	no	2	3	15-24	primiparous	<4	health facility	18-24	normal/ large	late initiation
2117	rombo	43	Married	primary	yes	primary	male	11	2.5	4	6	no	Health facility	no	1.5	5	>=35	multiparous	>=4	health facility	6-11	normal/ large	late initiation
2118	rombo	43	Married	primary	yes	primary	female	11	2.5	4	6	no	Health facility	no	1.5	5	>=35	multiparous	>=4	health facility	6-11	normal/ large	late initiation
2120	rombo	36	Married	primary	no	primary	female	10	3	4	5	yes	Health facility	yes	0	4	>=35	multiparous	>=4	health facility	6-11	normal/ large	early initiation
2121	rombo	40	Married	primary	no	primary	female	9	3.2	9	4	no	Health facility	no	3	5	>=35	multiparous	>=4	health facility	6-11	normal/ large	late initiation
2122	rombo	23	Cohabiting	secondary and above	yes	secondary and above	female	7	6	1	12	yes	Health facility	no	25	3	15-24	primiparous	>=4	health facility	6-11	normal/ large	late initiation
2126	rombo	19	Cohabiting	primary	no	primary	male	20	3.4	1	3	yes	Health facility	no	0.5	2	15-24	primiparous	<4	health facility	18-24	normal/ large	early initiation
2132	rombo	20	Single	primary	no	secondary and above	male	9	3.5	1	4	no	Health facility	no	6	3	15-24	primiparous	>=4	health facility	6-11	normal/ large	late initiation
2135	rombo	41	Married	primary	no	primary	female	17	2.3	7	3	no	Health facility	no	2	5	>=35	multiparous	<4	health facility	12-17	small	late initiation
2139	rombo	32	Married	primary	no	primary	female	9	3	3	4	yes	Health facility	no	0.5	4	25-34	multiparous	>=4	health facility	6-11	normal/ large	early initiation
2141	rombo	27	Married	primary	yes	primary	female	10	3.4	3	8	yes	Health facility	no	1	7	25-34	multiparous	>=4	health facility	6-11	normal/ large	early initiation
2145	rombo	41	Married	primary	no	secondary and above	female	14	3	8	2	no	Home	no	0.5	5	>=35	multiparous	<4	home/others	12-17	normal/ large	early initiation
2146	rombo	25	Single	secondary and above	no	secondary and above	female	18	3	1	4	yes	Health facility	no	1	3	25-34	primiparous	>=4	health facility	18-24	normal/ large	early initiation
2147	rombo	20	Single	secondary and above	no	secondary and above	female	13	2.7	1	1	yes	Health facility	no	3	5	15-24	primiparous	<4	health facility	12-17	normal/ large	late initiation
2149	rombo	22	Cohabiting	primary	no	secondary and above	female	24	2.8	1	5	yes	Health facility	yes	2	1	15-24	primiparous	>=4	health facility	18-24	normal/ large	late initiation
2151	rombo	22	Cohabiting	primary	no	secondary and above	female	6	3	2	4	no	Health facility	no	0.5	1	15-24	multiparous	>=4	health facility	6-11	normal/ large	early initiation
202	moshi municipal	21	Married	primary	no	primary	male	6	4.5	2	4	yes	Health facility	no	0.5	2	15-24	multiparous	>=4	health facility	6-11	normal/ large	early initiation
205	moshi municipal	23	Divorced/Separated	primary	no	primary	female	10	2.7	1	5	yes	Health facility	no	0.5	3	15-24	primiparous	>=4	health facility	6-11	normal/ large	early initiation
207	moshi municipal	24	Married	secondary and above	no	secondary and above	female	20	3	1	6	yes	Health facility	no	1	6	15-24	primiparous	>=4	health facility	18-24	normal/ large	early initiation
208	moshi municipal	23	Married	primary	no	primary	male	6	3	3	5	yes	Health facility	yes	2	3	15-24	multiparous	>=4	health facility	6-11	normal/ large	late initiation
209	moshi municipal	41	Married	primary	no	primary	male	13	3.3	4	4	no	Health facility	yes	1	4	>=35	multiparous	>=4	health facility	12-17	normal/ large	early initiation
214	moshi municipal	28	Married	informal	no	primary	female	11	3.5	3	7	yes	Health facility	yes	0.5	4	25-34	multiparous	>=4	health facility	6-11	normal/ large	early initiation
215	moshi municipal	32	Married	primary	no	primary	male	19	2.8	2	4	yes	Health facility	no	0.25	4	25-34	multiparous	>=4	health facility	18-24	normal/ large	early initiation
217	moshi municipal	31	Married	primary	no	primary	male	22	3.5	2	6	yes	Health facility	no	0.5	2	25-34	multiparous	>=4	health facility	18-24	normal/ large	early initiation
218	moshi municipal	38	Divorced/Separated	informal	no		female	16		6	1	yes	Home	yes	1	3	>=35	multiparous	<4	home/others	12-17		early initiation
219	moshi municipal	24	Married	secondary and above	no	secondary and above	female	8	5	2	4	yes	Health facility	yes	3	3	15-24	multiparous	>=4	health facility	6-11	normal/ large	late initiation
220	moshi municipal	30	Married	secondary and above	no	secondary and above	female	12	3.5	3	7	yes	Health facility	yes	3	4	25-34	multiparous	>=4	health facility	12-17	normal/ large	late initiation
221	moshi municipal	25	Married	secondary and above	no	secondary and above	male	16	3	1	4	no	Health facility	no	0.5	2	25-34	primiparous	>=4	health facility	12-17	normal/ large	early initiation
223	moshi municipal	36	Married	primary	no	primary	female	13	1.5	2	3	no	Health facility	no	0.5	2	>=35	multiparous	<4	health facility	12-17	small	early initiation
225	moshi municipal	21	Married	secondary and above	no	secondary and above	female	13	3.5	1	5	no	Health facility	no	0.3	1	15-24	primiparous	>=4	health facility	12-17	normal/ large	early initiation
228	moshi municipal	22	Married	primary	no	primary	male	16	3.5	1	3	yes	Health facility	no	0.5	1	15-24	primiparous	<4	health facility	12-17	normal/ large	early initiation
231	moshi municipal	39	Married	primary	no	primary	female	24	2.5	3	4	no	Health facility	yes	0.5	1	>=35	multiparous	>=4	health facility	18-24	normal/ large	early initiation
233	moshi municipal	31	Single	secondary and above	no		female	7	3	2	5	yes	Health facility	yes	0.5	1	25-34	multiparous	>=4	health facility	6-11	normal/ large	early initiation
234	moshi municipal	21	Cohabiting	secondary and above	no	secondary and above	male	9	4	2	6	yes	Health facility	no	0.5	6	15-24	multiparous	>=4	health facility	6-11	normal/ large	early initiation
236	moshi municipal	26	Married	primary	no	primary	male	17	3.1	2	5	yes	Health facility	no	1	6	25-34	multiparous	>=4	health facility	12-17	normal/ large	early initiation
238	moshi municipal	27	Married	secondary and above	no		female	21	3.1	1	8	yes	Health facility	yes	10	3	25-34	primiparous	>=4	health facility	18-24	normal/ large	late initiation
240	moshi municipal	23	Married	secondary and above	no	secondary and above	female	6	3	2	4	yes	Health facility	no	0.5	2	15-24	multiparous	>=4	health facility	6-11	normal/ large	early initiation
241	moshi municipal	24	Married	secondary and above	yes	primary	female	15	2.5	1	3	yes	Health facility	no	0.5	1	15-24	primiparous	<4	health facility	12-17	normal/ large	early initiation
245	moshi municipal	33	Married	primary	no	primary	female	14	2.3	2	3	yes	Health facility	no	0.5	2	25-34	multiparous	<4	health facility	12-17	small	early initiation
246	moshi municipal	26	Married	primary	no	primary	female	10	3	1	4	no	Health facility	no	0.5	2	25-34	primiparous	>=4	health facility	6-11	normal/ large	early initiation
249	moshi municipal	26	Married	secondary and above	no	secondary and above	male	21	3	1	4	yes	Health facility	yes	12	1	25-34	primiparous	>=4	health facility	18-24	normal/ large	late initiation
254	moshi municipal	17	Divorced/Separated	primary	no	primary	male	18	4.5	1	7	no	Health facility	no	0.5	1	15-24	primiparous	>=4	health facility	18-24	normal/ large	early initiation
255	moshi municipal	29	Married	primary	no	primary	male	23	3.3	2	4	yes	Health facility	yes	0.5	1	25-34	multiparous	>=4	health facility	18-24	normal/ large	early initiation
256	moshi municipal	22	Married	secondary and above	no	primary	female	8	2.9	1	5	yes	Health facility	no	0.5	1	15-24	primiparous	>=4	health facility	6-11	normal/ large	early initiation
257	moshi municipal	25	Married	secondary and above	no	secondary and above	female	11	3.5	2	4	yes	Health facility	yes	0.5	2	25-34	multiparous	>=4	health facility	6-11	normal/ large	early initiation
258	moshi municipal	33	Married	primary	no	primary	male	19	3.5	4	3	yes	Health facility	yes	0.5	4	25-34	multiparous	<4	health facility	18-24	normal/ large	early initiation
809	moshi municipal	32	Cohabiting	primary	no	primary	female	11	3.7	3	4	yes	Health facility	yes	2	3	25-34	multiparous	>=4	health facility	6-11	normal/ large	late initiation
844	moshi municipal	27	Married	primary	no	primary	female	22	3	4	4	no	Health facility	no	2	3	25-34	multiparous	>=4	health facility	18-24	normal/ large	late initiation
841	moshi municipal	32	Married	secondary and above	yes	secondary and above	female	23	3	1	4	no	Health facility	no	1	4	25-34	primiparous	>=4	health facility	18-24	normal/ large	early initiation
832	moshi municipal	27	Married	primary	no	secondary and above	female	20	3	3	3	yes	Health facility	yes	1	2	25-34	multiparous	<4	health facility	18-24	normal/ large	early initiation
805	moshi municipal	28	Married	primary	no	primary	female	8	3	4	4	yes	Health facility	no	1	6	25-34	multiparous	>=4	health facility	6-11	normal/ large	early initiation
825	moshi municipal	36	Widow	primary	no		male	24	3.2	7	5	yes	Health facility	no	1	6	>=35	multiparous	>=4	health facility	18-24	normal/ large	early initiation
834	moshi municipal	24	Married	secondary and above	no	primary	female	8	3.5	2	3	yes	Health facility	yes	2	3	15-24	multiparous	<4	health facility	6-11	normal/ large	late initiation
829	moshi municipal	20	Single	secondary and above	no	secondary and above	female	9	3.1	1	4	no	Health facility	no	1	2	15-24	primiparous	>=4	health facility	6-11	normal/ large	early initiation
856	moshi municipal	26	Married	primary	no	primary	male	10	3	2	6	yes	Health facility	yes	1	1	25-34	multiparous	>=4	health facility	6-11	normal/ large	early initiation
857	moshi municipal	34	Married	primary	no	secondary and above	female	16	3.5	2	4	no	Health facility	no	1	1	25-34	multiparous	>=4	health facility	12-17	normal/ large	early initiation
858	moshi municipal	28	Married	primary	no	secondary and above	male	12	3.5	2	4	yes	Health facility	yes	1	1	25-34	multiparous	>=4	health facility	12-17	normal/ large	early initiation
864	moshi municipal	29	Married	primary	no	primary	male	6	4.5	3	5	no	Health facility	yes	1	1	25-34	multiparous	>=4	health facility	6-11	normal/ large	early initiation
870	moshi municipal	34	Married	primary	no	primary	male	20	2.9	2	4	yes	Health facility	no	24	3	25-34	multiparous	>=4	health facility	18-24	normal/ large	late initiation
873	moshi municipal	30	Married	primary	no	primary	male	24	2.4	2	5	no	Health facility	no	1	3	25-34	multiparous	>=4	health facility	18-24	small	early initiation
874	moshi municipal	26	Married	primary	no	primary	male	6	3.5	2	4	no	Health facility	no	1	4	25-34	multiparous	>=4	health facility	6-11	normal/ large	early initiation
851	moshi municipal	34	Married	secondary and above	no	secondary and above	female	22	4	4	5	yes	Health facility	yes	2	6	25-34	multiparous	>=4	health facility	18-24	normal/ large	late initiation
863	moshi municipal	17	Cohabiting	primary	no	secondary and above	female	9	1.7	2	3	no	Health facility	no	1	3	15-24	multiparous	<4	health facility	6-11	small	early initiation
868	moshi municipal	25	Single	primary	no	primary	female	6	3	2	4	yes		yes	1	4	25-34	multiparous	>=4		6-11	normal/ large	early initiation
103	Siha	39	Married	informal	yes	secondary and above	male	13	5	5	6	yes	Health facility	yes	1	6	>=35	multiparous	>=4	health facility	12-17	normal/ large	early initiation
105	Siha	40	Married	informal	no	primary	male	15	2.8	3	3	yes	Health facility	yes	1	3	>=35	multiparous	<4	health facility	12-17	normal/ large	early initiation
106	Siha	22	Married	informal	yes	primary	male	12	3.5	2	4	yes	Health facility	yes	1	6	15-24	multiparous	>=4	health facility	12-17	normal/ large	early initiation
107	Siha	26	Married	informal	yes	secondary and above	female	11	2.5	2	6	yes	Health facility	no	1	6	25-34	multiparous	>=4	health facility	6-11	normal/ large	early initiation
108	Siha	19	Married	informal	no	primary	male	6	3	1	4	yes	Health facility	no	1	6	15-24	primiparous	>=4	health facility	6-11	normal/ large	early initiation
109	Siha	24	Single	secondary and above	yes		male	10	2.5	1	5	yes	Health facility	yes	1	7	15-24	primiparous	>=4	health facility	6-11	normal/ large	early initiation
114	Siha	18	Married	secondary and above	no	secondary and above	male	8	4	1	4	yes	Health facility	no	12	3	15-24	primiparous	>=4	health facility	6-11	normal/ large	late initiation
115	Siha	23	Married	primary	no	primary	male	14	2.9	2	1	no	Health facility	no	1	2	15-24	multiparous	<4	health facility	12-17	normal/ large	early initiation
116	Siha	21	Married	secondary and above	no	primary	female	17	2.7	1	6	no	Home	no	2	3	15-24	primiparous	>=4	home/others	12-17	normal/ large	late initiation
120	Siha	20	Married	secondary and above	no	secondary and above	female	8	2.5	1	4	yes	Health facility	yes	1	5	15-24	primiparous	>=4	health facility	6-11	normal/ large	early initiation
125	Siha	25	Single	secondary and above	no		female	24	3.5	1	6	no	Health facility	no	1	7	25-34	primiparous	>=4	health facility	18-24	normal/ large	early initiation
126	Siha	19	Married	secondary and above	no	secondary and above	female	7	3.8	1	7	yes	Health facility	yes	1	6	15-24	primiparous	>=4	health facility	6-11	normal/ large	early initiation
127	Siha	22	Married	primary	no	primary	male	15	3	1	7	yes	Health facility	yes	2	6	15-24	primiparous	>=4	health facility	12-17	normal/ large	late initiation
131	Siha	22	Divorced/Separated	secondary and above	no	primary	female	18	3	1	4	yes	Health facility	no	2	1	15-24	primiparous	>=4	health facility	18-24	normal/ large	late initiation
132	Siha	20	Single	secondary and above	no	secondary and above	female	7	3	1	6	yes	Health facility	no	0.5	1	15-24	primiparous	>=4	health facility	6-11	normal/ large	early initiation
134	Siha	38	Married	primary	yes	primary	female	7	2.4	4	4	yes	Health facility	no	1	6	>=35	multiparous	>=4	health facility	6-11	small	early initiation
136	Siha	36	Married	primary	yes	primary	female	11	3.6	4	4	yes	Health facility	yes	1	6	>=35	multiparous	>=4	health facility	6-11	normal/ large	early initiation
137	Siha	29	Married	primary	yes	primary	male	22	3.8	2	7	yes	Health facility	yes	2	1	25-34	multiparous	>=4	health facility	18-24	normal/ large	late initiation
138	Siha	27	Married	primary	yes	primary	female	14	3.3	3	7	yes	Health facility	yes	9	5	25-34	multiparous	>=4	health facility	12-17	normal/ large	late initiation
140	Siha	23	Married	secondary and above	yes	primary	female	13	3.9	3	4	no	Health facility	yes	1	6	15-24	multiparous	>=4	health facility	12-17	normal/ large	early initiation
141	Siha	25	Single	primary	yes		female	14	2	2	5	yes	Health facility	no	1	3	25-34	multiparous	>=4	health facility	12-17	small	early initiation
145	Siha	23	Married	primary	yes	primary	male	19	3.9	1	5	yes	Health facility	yes	1	3	15-24	primiparous	>=4	health facility	18-24	normal/ large	early initiation
146	Siha	21	Married	secondary and above	yes	secondary and above	male	13	3	1	5	yes	Health facility	no	1	2	15-24	primiparous	>=4	health facility	12-17	normal/ large	early initiation
148	Siha	21	Married	secondary and above	yes	secondary and above	female	13	3	2	3	yes	Health facility	yes	1	4	15-24	multiparous	<4	health facility	12-17	normal/ large	early initiation
150	Siha	23	Married	primary	no	primary	male	14	3.5	2	5	no	Health facility	no	4	4	15-24	multiparous	>=4	health facility	12-17	normal/ large	late initiation
153	Siha	26	Married	secondary and above	yes	secondary and above	female	22	2.7	1	4	yes	Health facility	no	1	7	25-34	primiparous	>=4	health facility	18-24	normal/ large	early initiation
154	Siha	32	Married	secondary and above	yes	primary	male	11	3	3	7	yes	Health facility	no	0.5	1	25-34	multiparous	>=4	health facility	6-11	normal/ large	early initiation
155	Siha	23	Single	primary	yes		female	21	3.5	2	5	yes	Health facility	yes	0.5	6	15-24	multiparous	>=4	health facility	18-24	normal/ large	early initiation
157	Siha	19	Married	primary	yes	secondary and above	female	23	2.2	1	5	no	Health facility	no	0.5	4	15-24	primiparous	>=4	health facility	18-24	small	early initiation
201	Siha	26	Married	primary	no	primary	female	17	3.5	3	3	no	Home	no	1	6	25-34	multiparous	<4	home/others	12-17	normal/ large	early initiation
202	Siha	37	Married	primary	yes	primary	male	24	2.9	6	4	no	Health facility	yes	1	1	>=35	multiparous	>=4	health facility	18-24	normal/ large	early initiation
203	Siha	27	Single	secondary and above	no	primary	female	8	4	2	6	yes	Health facility	yes	18	3	25-34	multiparous	>=4	health facility	6-11	normal/ large	late initiation
204	Siha	22	Single	primary	yes	primary	female	24	3	1	5	yes	Health facility	yes	9	5	15-24	primiparous	>=4	health facility	18-24	normal/ large	late initiation
205	Siha	40	Married	primary	no	primary	male	19	4	8	5	no	Health facility	yes	0	6	>=35	multiparous	>=4	health facility	18-24	normal/ large	early initiation
208	Siha	31	Married	primary	no	primary	female	12	3	2	4	no	Home	yes	1	3	25-34	multiparous	>=4	home/others	12-17	normal/ large	early initiation
211	Siha	22	Divorced/Separated	primary	no		female	19	3.5	2	6	yes	Health facility	yes	1	3	15-24	multiparous	>=4	health facility	18-24	normal/ large	early initiation
212	Siha	25	Married	secondary and above	yes	secondary and above	female	21	3.1	2	4	yes	Health facility	yes	0	4	25-34	multiparous	>=4	health facility	18-24	normal/ large	early initiation
213	Siha	28	Married	primary	no	primary	male	21	3.3	2	3	yes	Health facility	no	1	4	25-34	multiparous	<4	health facility	18-24	normal/ large	early initiation
215	Siha		Married	informal	no	non formal	male	16		5	2	no	Home	no	1	5		multiparous	<4	home/others	12-17		early initiation
217	Siha	28	Married	primary	yes	primary	female	23	3.7	2	4	no	Health facility	yes	1	3	25-34	multiparous	>=4	health facility	18-24	normal/ large	early initiation
218	Siha	25	Single	secondary and above	no		male	12	4.5	1	7	yes	Others	yes	1	7	25-34	primiparous	>=4	home/others	12-17	normal/ large	early initiation
219	Siha	24	Married	secondary and above	yes	primary	female	10	3.9	1	4	yes	Health facility	yes		6	15-24	primiparous	>=4	health facility	6-11	normal/ large
222	Siha	21	Divorced/Separated	primary	no		male	17	4	2	7	yes	Health facility	no	1	4	15-24	multiparous	>=4	health facility	12-17	normal/ large	early initiation
224	Siha	28	Married	primary	no	primary	male	14	3	2	9	yes	Health facility	yes	1	1	25-34	multiparous	>=4	health facility	12-17	normal/ large	early initiation
231	Siha	25	Married	informal	no	non formal	female	21	3	1	3	yes	Health facility	yes	1	2	25-34	primiparous	<4	health facility	18-24	normal/ large	early initiation
234	Siha	28	Married	primary	no	primary	male	11	2.6	4	3	yes	Health facility	yes	1	6	25-34	multiparous	<4	health facility	6-11	normal/ large	early initiation
242	Siha	27	Married	primary	no	primary	female	7	3.3	3	7	yes	Health facility	yes	0	6	25-34	multiparous	>=4	health facility	6-11	normal/ large	early initiation
248	Siha	37	Married	primary	no	primary	female	8	3	4	6	yes	Home	yes	1	3	>=35	multiparous	>=4	home/others	6-11	normal/ large	early initiation
249	Siha	37	Married	primary	no	primary	male	7	3	4	6	yes	Health facility	yes	0	6	>=35	multiparous	>=4	health facility	6-11	normal/ large	early initiation
250	Siha	20	Single	secondary and above	no	primary	female	21	2.2	1	3	yes	Health facility	yes	1	6	15-24	primiparous	<4	health facility	18-24	small	early initiation
254	Siha	21	Single	secondary and above	no	secondary and above	male	21	3.8	1	6	yes	Health facility	yes	3	3	15-24	primiparous	>=4	health facility	18-24	normal/ large	late initiation
257	Siha	33	Married	primary	yes	primary	male	10	3	3	3	yes	Health facility	yes	1	1	25-34	multiparous	<4	health facility	6-11	normal/ large	early initiation
260	Siha	40	Married	primary	yes	primary	female	19	3.4	5	4	yes	Health facility	yes	1	6	>=35	multiparous	>=4	health facility	18-24	normal/ large	early initiation
301	Siha	34	Married	primary	no	primary	male	15	4.5	5	3	yes	Health facility	yes	1	7	25-34	multiparous	<4	health facility	12-17	normal/ large	early initiation
302	Siha	33	Married	secondary and above	yes	secondary and above	female	20	3.5	1	6	yes	Health facility	yes	0	2	25-34	primiparous	>=4	health facility	18-24	normal/ large	early initiation
303	Siha	32	Married	primary	no	primary	female	18	4.5	3	9	yes	Health facility	yes	2	7	25-34	multiparous	>=4	health facility	18-24	normal/ large	late initiation
304	Siha	27	Married	secondary and above	no	secondary and above	male	18	3.2	3	4	yes	Health facility	yes	6	6	25-34	multiparous	>=4	health facility	18-24	normal/ large	late initiation
308	Siha	25	Single	secondary and above	no	primary	male	9	3.4	1	9	yes	Health facility	yes	1	1	25-34	primiparous	>=4	health facility	6-11	normal/ large	early initiation
309	Siha	34	Married	primary	no	primary	female	18	2.8	5	3	yes	Health facility	yes	1	6	25-34	multiparous	<4	health facility	18-24	normal/ large	early initiation
314	Siha	19	Married	secondary and above	no	primary	male	22	3.3	1	3	no	Home	yes	2	2	15-24	primiparous	<4	home/others	18-24	normal/ large	late initiation
316	Siha	23	Cohabiting	secondary and above	yes	secondary and above	female	18	3.5	1	3	no	Health facility	yes	1	1	15-24	primiparous	<4	health facility	18-24	normal/ large	early initiation
318	Siha	27	Married	primary	yes	primary	male	21	3.7	2	6	yes	Health facility	yes	1	7	25-34	multiparous	>=4	health facility	18-24	normal/ large	early initiation
319	Siha	22	Married	primary	yes	primary	female	20	3	1	5	no	Health facility	no	1	3	15-24	primiparous	>=4	health facility	18-24	normal/ large	early initiation
320	Siha	36	Married	primary	no	primary	male	9	3	4	3	no	Health facility	no	1	3	>=35	multiparous	<4	health facility	6-11	normal/ large	early initiation
322	Siha	25	Married	secondary and above	no	non formal	male	9	3.5	3	4	yes	Others	yes	1	6	25-34	multiparous	>=4	home/others	6-11	normal/ large	early initiation
323	Siha	27	Married	primary	yes	secondary and above	female	18	3.3	2	5	no	Health facility	yes	1	5	25-34	multiparous	>=4	health facility	18-24	normal/ large	early initiation
324	Siha	29	Married	secondary and above	yes	secondary and above	male	10	3.6	2	6	yes	Health facility	yes	12	4	25-34	multiparous	>=4	health facility	6-11	normal/ large	late initiation
325	Siha	32	Married	primary	no	primary	male	9	2.5	2	3	no	Health facility	no	1	5	25-34	multiparous	<4	health facility	6-11	normal/ large	early initiation
328	Siha	37	Married	primary	yes	primary	male	9	3	4	3	yes	Home	yes	1	1	>=35	multiparous	<4	home/others	6-11	normal/ large	early initiation
329	Siha	29	Married	primary	no	secondary and above	female	18	3.2	2	6	yes	Health facility	yes	1	2	25-34	multiparous	>=4	health facility	18-24	normal/ large	early initiation
330	Siha	21	Cohabiting	secondary and above	no	non formal	male	10	4	2	9	yes	Health facility	yes	1	2	15-24	multiparous	>=4	health facility	6-11	normal/ large	early initiation
336	Siha	23	Married	primary	no	primary	male	16	3.9	1	5	yes	Health facility	yes	1	3	15-24	primiparous	>=4	health facility	12-17	normal/ large	early initiation
340	Siha	45	Married	primary	no	non formal	female	14	2	6	2	no	Home	no	1	4	>=35	multiparous	<4	home/others	12-17	small	early initiation
342	Siha	33	Married	informal	no	non formal	female	16	3.5	5	5	no	Health facility	no	1	6	25-34	multiparous	>=4	health facility	12-17	normal/ large	early initiation
347	Siha	26	Married	primary	no	primary	male	14	3	3	3	yes	Health facility	no	0	6	25-34	multiparous	<4	health facility	12-17	normal/ large	early initiation
348	Siha	21	Cohabiting	informal	no	non formal	male	16	4	3	3	yes	Home	yes	1	6	15-24	multiparous	<4	home/others	12-17	normal/ large	early initiation
349	Siha	25	Married	primary	no	primary	female	8	2.5	3	6	no	Health facility	no	0	3	25-34	multiparous	>=4	health facility	6-11	normal/ large	early initiation
351	Siha	40	Married	primary	no	primary	female	9	3.5	10	5	yes	Others	yes	1	1	>=35	multiparous	>=4	home/others	6-11	normal/ large	early initiation
354	Siha	30	Married	informal	no	non formal	female	14	3	5	5	yes	Health facility	no	0	5	25-34	multiparous	>=4	health facility	12-17	normal/ large	early initiation
355	Siha	44	Married	informal	no	primary	male	14	2.5	8	5	no	Health facility	no	1	5	>=35	multiparous	>=4	health facility	12-17	normal/ large	early initiation
356	Siha	23	Single	secondary and above	no	secondary and above	female	23	3.5	1	7	yes	Health facility	no	1	3	15-24	primiparous	>=4	health facility	18-24	normal/ large	early initiation
359	Siha	33	Divorced/Separated	primary	no		female	18	4.5	3	9	yes	Health facility	yes	2	7	25-34	multiparous	>=4	health facility	18-24	normal/ large	late initiation
360	Siha	49	Married	informal	no	non formal	female	19	3	8	6	yes	Health facility	yes	2	1	>=35	multiparous	>=4	health facility	18-24	normal/ large	late initiation
502	Siha	23	Married	primary	yes	primary	female	11	2.9	2	5	yes	Health facility	yes	1	3	15-24	multiparous	>=4	health facility	6-11	normal/ large	early initiation
503	Siha	23	Cohabiting	secondary and above	no	primary	male	7	3.2	2	3	yes	Health facility	yes	1	6	15-24	multiparous	<4	health facility	6-11	normal/ large	early initiation
504	Siha	20	Cohabiting	secondary and above	no	primary	male	12	2.5	1	7	no	Health facility	no	48	3	15-24	primiparous	>=4	health facility	12-17	normal/ large	late initiation
506	Siha	21	Married	secondary and above	no	primary	male	7	3.5	1	6	yes	Health facility	yes	1	4	15-24	primiparous	>=4	health facility	6-11	normal/ large	early initiation
510	Siha	25	Single	secondary and above	no		male	16	3	1	5	no	Health facility	no	1	6	25-34	primiparous	>=4	health facility	12-17	normal/ large	early initiation
514	Siha	21	Married	primary	no	primary	male	24	3.4	1	5	no	Health facility	no	1	3	15-24	primiparous	>=4	health facility	18-24	normal/ large	early initiation
515	Siha	26	Married	secondary and above	yes	secondary and above	female	8	3.5	1	5	yes	Health facility	no	2	3	25-34	primiparous	>=4	health facility	6-11	normal/ large	late initiation
516	Siha	21	Married	primary	yes	secondary and above	male	10	2.4	1	7	no	Health facility	yes	1	7	15-24	primiparous	>=4	health facility	6-11	small	early initiation
529	Siha	24	Cohabiting	primary	no	primary	male	13	3.5	1	6	no	Health facility	no	1	2	15-24	primiparous	>=4	health facility	12-17	normal/ large	early initiation
531	Siha	32	Married	primary	no	primary	female	20	3.5	4	6	yes	Health facility	no	1	6	25-34	multiparous	>=4	health facility	18-24	normal/ large	early initiation
534	Siha	28	Married	secondary and above	no	secondary and above	male	21	4.8	2	4	yes	Health facility	yes	1	2	25-34	multiparous	>=4	health facility	18-24	normal/ large	early initiation
535	Siha	32	Cohabiting	primary	no	secondary and above	female	18	2.7	1	6	no	Health facility	no	1	6	25-34	primiparous	>=4	health facility	18-24	normal/ large	early initiation
536	Siha	32	Married	secondary and above	no	primary	female	18	3	4	12	yes	Health facility	no	7	7	25-34	multiparous	>=4	health facility	18-24	normal/ large	late initiation
538	Siha	21	Cohabiting	secondary and above	no	secondary and above	female	10	2.7	1	4	yes	Health facility	no	6	4	15-24	primiparous	>=4	health facility	6-11	normal/ large	late initiation
541	Siha	29	Married	primary	no	primary	female	15	3	2	5	yes	Health facility	yes	1	6	25-34	multiparous	>=4	health facility	12-17	normal/ large	early initiation
543	Siha	20	Married	primary	no	primary	male	15	3	2	5	yes	Health facility	no	1	3	15-24	multiparous	>=4	health facility	12-17	normal/ large	early initiation
544	Siha	44	Divorced/Separated	primary	no	primary	female	12		8	4	no	Others	no	1	6	>=35	multiparous	>=4	home/others	12-17		early initiation
545	Siha	23	Married	secondary and above	no	secondary and above	female	7	3.5	1	7	yes	Health facility	yes	1	5	15-24	primiparous	>=4	health facility	6-11	normal/ large	early initiation
546	Siha	28	Married	primary	no	secondary and above	male	11	3.8	3	4	no	Health facility	no	1	5	25-34	multiparous	>=4	health facility	6-11	normal/ large	early initiation
550	Siha	20	Married	secondary and above	no	primary	male	8	2.7	1	3	no	Health facility	no	1	5	15-24	primiparous	<4	health facility	6-11	normal/ large	early initiation
552	Siha	22	Married	secondary and above	yes	primary	female	6	3.8	1	8	no	Health facility	yes	1	6	15-24	primiparous	>=4	health facility	6-11	normal/ large	early initiation
553	Siha	21	Single	primary	no		male	18		1	9	no	Home	no	1	3	15-24	primiparous	>=4	home/others	18-24		early initiation
554	Siha	23	Married	secondary and above	yes	secondary and above	female	7	2.9	2	3	yes	Home	yes	3	3	15-24	multiparous	<4	home/others	6-11	normal/ large	late initiation
558	Siha	31	Cohabiting	secondary and above	no	primary	female	16	3	5	3	yes	Health facility	no	2	2	25-34	multiparous	<4	health facility	12-17	normal/ large	late initiation
603	Siha	29	Married	primary	yes	primary	female	23	3	2	4	yes	Health facility	yes	2	4	25-34	multiparous	>=4	health facility	18-24	normal/ large	late initiation
606	Siha	18	Married	primary	no	primary	female	24	2.9	1	1	no	Health facility	no	1	1	15-24	primiparous	<4	health facility	18-24	normal/ large	early initiation
607	Siha	25	Married	primary	no	primary	male	7	2.5	2	7	no	Health facility	no	2	4	25-34	multiparous	>=4	health facility	6-11	normal/ large	late initiation
611	Siha	35	Married	secondary and above	yes	secondary and above	female	16	1.6	4	6	yes	Health facility	yes	1	2	>=35	multiparous	>=4	health facility	12-17	small	early initiation
613	Siha	20	Married	primary	no	primary	female	15	3.5	1	9	no	Health facility	no	1	6	15-24	primiparous	>=4	health facility	12-17	normal/ large	early initiation
614	Siha	32	Married	informal	no	primary	female	9		5	2	no	Home	no	3	5	25-34	multiparous	<4	home/others	6-11		late initiation
615	Siha	22	Married	secondary and above	no	secondary and above	male	22	3.5	2	2	no	Health facility	yes	18	6	15-24	multiparous	<4	health facility	18-24	normal/ large	late initiation
616	Siha	20	Married	secondary and above	no	secondary and above	male	19	3	1	5	yes	Health facility	no	1	3	15-24	primiparous	>=4	health facility	18-24	normal/ large	early initiation
618	Siha	19	Married	informal	no	primary	female	19	3.1	1	4	yes	Health facility	no	1	6	15-24	primiparous	>=4	health facility	18-24	normal/ large	early initiation
619	Siha	26	Married	primary	no	primary	male	15	3.8	2	5	no	Health facility	no	1	4	25-34	multiparous	>=4	health facility	12-17	normal/ large	early initiation
622	Siha	18	Married	primary	no	non formal	female	9	3.7	1	4	no	Health facility	no	2	3	15-24	primiparous	>=4	health facility	6-11	normal/ large	late initiation
623	Siha	35	Married	primary	no	primary	female	12	2.7	1	6	no	Health facility	no	1	1	>=35	primiparous	>=4	health facility	12-17	normal/ large	early initiation
631	Siha	25	Married	secondary and above	yes	secondary and above	male	10	2.8	1	8	yes	Health facility	no	1	5	25-34	primiparous	>=4	health facility	6-11	normal/ large	early initiation
633	Siha	38	Married	primary	no	secondary and above	male	14	3.4	5	6	no	Health facility	no	1	3	>=35	multiparous	>=4	health facility	12-17	normal/ large	early initiation
634	Siha	35	Married	primary	no	primary	male	24	3.5	5	4	yes	Health facility	no	1	6	>=35	multiparous	>=4	health facility	18-24	normal/ large	early initiation
635	Siha	26	Married	primary	no	primary	female	20	3.7	2	5	yes	Health facility	yes	1	3	25-34	multiparous	>=4	health facility	18-24	normal/ large	early initiation
637	Siha	30	Married	informal	no	primary	female	24	3.5	4	4	yes	Health facility	no	1	4	25-34	multiparous	>=4	health facility	18-24	normal/ large	early initiation
642	Siha	28	Married	secondary and above	no	secondary and above	female	16	3.5	2	5	no	Health facility	no	1	3	25-34	multiparous	>=4	health facility	12-17	normal/ large	early initiation
644	Siha	21	Cohabiting	secondary and above	no	primary	female	8	2	2	6	no	Health facility	no	15	6	15-24	multiparous	>=4	health facility	6-11	small	late initiation
646	Siha	39	Divorced/Separated	primary	no	primary	female	8	3	4	8	no	Health facility	no	1	3	>=35	multiparous	>=4	health facility	6-11	normal/ large	early initiation
647	Siha	36	Married	primary	no	secondary and above	male	17	4	3	4	yes	Health facility	no	1	3	>=35	multiparous	>=4	health facility	12-17	normal/ large	early initiation
649	Siha	30	Married	primary	no	secondary and above	female	18	2.75	6	8	yes	Health facility	no	2	3	25-34	multiparous	>=4	health facility	18-24	normal/ large	late initiation
651	Siha	31	Married	primary	no	primary	male	24	3.3	3	3	yes	Health facility	no	1	6	25-34	multiparous	<4	health facility	18-24	normal/ large	early initiation
653	Siha	23	Married	primary	no	secondary and above	male	20	3	1	5	no	Health facility	no	1	4	15-24	primiparous	>=4	health facility	18-24	normal/ large	early initiation
655	Siha	21	Married	secondary and above	yes	secondary and above	male	12	3	1	6	yes	Health facility	no	1	6	15-24	primiparous	>=4	health facility	12-17	normal/ large	early initiation
657	Siha	30	Married	primary	yes	secondary and above	male	23	4	4	5	yes	Health facility	no	1	4	25-34	multiparous	>=4	health facility	18-24	normal/ large	early initiation
658	Siha	30	Married	primary	no	primary	female	14	4	4	4	no	Health facility	no	1	3	25-34	multiparous	>=4	health facility	12-17	normal/ large	early initiation
659	Siha	22	Married	secondary and above	no	primary	female	16	2.8	2	16	yes	Health facility	yes	1	4	15-24	multiparous	>=4	health facility	12-17	normal/ large	early initiation
661	Siha	24	Married	secondary and above	no	secondary and above	female	13	3.5	3	8	yes	Health facility	no	1	1	15-24	multiparous	>=4	health facility	12-17	normal/ large	early initiation
702	Siha	34	Single	primary	no		male	20	3.7	4	4	yes	Health facility	no	1	6	25-34	multiparous	>=4	health facility	18-24	normal/ large	early initiation
703	Siha	31	Divorced/Separated	primary	no	secondary and above	female	12	3	3	3	yes	Health facility	no	1	5	25-34	multiparous	<4	health facility	12-17	normal/ large	early initiation
704	Siha	25	Single	secondary and above	no	secondary and above	male	18	2.5	1	5	yes	Health facility	no	24	6	25-34	primiparous	>=4	health facility	18-24	normal/ large	late initiation
705	Siha	41	Married	primary	yes	primary	male	21	2.9	3	19	yes	Health facility	yes	1	5	>=35	multiparous	>=4	health facility	18-24	normal/ large	early initiation
706	Siha	48	Divorced/Separated	primary	yes	primary	male	18	3	5	6	yes	Health facility	no	3	4	>=35	multiparous	>=4	health facility	18-24	normal/ large	late initiation
709	Siha	24	Married	secondary and above	no	secondary and above	female	12	3.2	1	4	yes	Health facility	no	72	6	15-24	primiparous	>=4	health facility	12-17	normal/ large	late initiation
710	Siha	27	Married	primary	no	primary	female	8	2.5	2	4	yes	Health facility	no	1	6	25-34	multiparous	>=4	health facility	6-11	normal/ large	early initiation
711	Siha	34	Married	primary	no	primary	male	20	2.5	3	4	no	Health facility	yes	1	6	25-34	multiparous	>=4	health facility	18-24	normal/ large	early initiation
719	Siha	22	Married	secondary and above	no	secondary and above	female	24	3	1	4	yes	Health facility	yes	1	6	15-24	primiparous	>=4	health facility	18-24	normal/ large	early initiation
723	Siha	33	Married	secondary and above	no	secondary and above	male	12	3.4	3	4	yes	Health facility	yes	1	3	25-34	multiparous	>=4	health facility	12-17	normal/ large	early initiation
724	Siha	29	Married	primary	no	primary	female	24	2.5	3	4	yes	Health facility	yes	1	6	25-34	multiparous	>=4	health facility	18-24	normal/ large	early initiation
726	Siha	28	Married	secondary and above	no	secondary and above	male	6	2.5	3	6	yes	Health facility	yes	1	6	25-34	multiparous	>=4	health facility	6-11	normal/ large	early initiation
729	Siha	25	Single	primary	no		male	14	3.5	1	6	yes	Health facility	yes	1	6	25-34	primiparous	>=4	health facility	12-17	normal/ large	early initiation
732	Siha	26	Married	secondary and above	no	secondary and above	female	19	3	2	7	yes	Health facility	yes	1	7	25-34	multiparous	>=4	health facility	18-24	normal/ large	early initiation
735	Siha	21	Married	secondary and above	no	primary	male	6	3	1	4	yes	Health facility	no	1	6	15-24	primiparous	>=4	health facility	6-11	normal/ large	early initiation
737	Siha	31	Married	primary	no	primary	female	15	2.2	4	6	yes	Health facility	yes	1	6	25-34	multiparous	>=4	health facility	12-17	small	early initiation
738	Siha	30	Married	secondary and above	no		female	8	3.5	3	5	yes	Health facility	yes	72	4	25-34	multiparous	>=4	health facility	6-11	normal/ large	late initiation
739	Siha	30	Married	secondary and above	no	secondary and above	male	9	3.2	1	5	no	Health facility	yes	1	5	25-34	primiparous	>=4	health facility	6-11	normal/ large	early initiation
740	Siha	37	Single	primary	no		female	16	3.4	1	4	yes	Health facility	no	1	6	>=35	primiparous	>=4	health facility	12-17	normal/ large	early initiation
741	Siha	26	Single	secondary and above	no		male	10	3.6	2	4	yes	Health facility	yes	1	6	25-34	multiparous	>=4	health facility	6-11	normal/ large	early initiation
746	Siha	24	Married	secondary and above	no	primary	male	24	3.5	2	8	yes	Health facility	yes	1	1	15-24	multiparous	>=4	health facility	18-24	normal/ large	early initiation
747	Siha	31	Married	primary	no	primary	female	17	2.9	2	7	yes	Health facility	yes	1	6	25-34	multiparous	>=4	health facility	12-17	normal/ large	early initiation
748	Siha	29	Married	primary	no	primary	female	11	3	2	4	yes	Health facility	yes	1	2	25-34	multiparous	>=4	health facility	6-11	normal/ large	early initiation
752	Siha	19	Married	primary	no	primary	female	8	2.5	1	6	no	Health facility	no	1	4	15-24	primiparous	>=4	health facility	6-11	normal/ large	early initiation
753	Siha	20	Single	secondary and above	no		female	14	2.5	1	5	no	Health facility	yes	1	4	15-24	primiparous	>=4	health facility	12-17	normal/ large	early initiation
757	Siha	39	Divorced/Separated	primary	no		male	9	3.4	6	4	yes	Health facility	yes	1	4	>=35	multiparous	>=4	health facility	6-11	normal/ large	early initiation
758	Siha	24	Single	secondary and above	yes		female	8	3	1	5	yes	Health facility	yes	1	6	15-24	primiparous	>=4	health facility	6-11	normal/ large	early initiation
802	Siha	23	Cohabiting	primary	no	primary	male	13	3.5	1	3	yes	Health facility	yes	1	3	15-24	primiparous	<4	health facility	12-17	normal/ large	early initiation
804	Siha	25	Single	primary	no		female	9	3.4	3	4	yes	Health facility	no	1	3	25-34	multiparous	>=4	health facility	6-11	normal/ large	early initiation
807	Siha	28	Married	primary	yes	secondary and above	female	9	4.2	2	5	no	Health facility	no	1	3	25-34	multiparous	>=4	health facility	6-11	normal/ large	early initiation
808	Siha	21	Married	secondary and above	no	secondary and above	male	18	3.4	1	5	yes	Health facility	yes	1	4	15-24	primiparous	>=4	health facility	18-24	normal/ large	early initiation
810	Siha	24	Married	primary	no	primary	male	13	3.5	2	9	yes	Health facility	no	1	6	15-24	multiparous	>=4	health facility	12-17	normal/ large	early initiation
813	Siha	27	Married	primary	no	secondary and above	female	15	3.8	3	9	yes	Health facility	yes	1	4	25-34	multiparous	>=4	health facility	12-17	normal/ large	early initiation
815	Siha	35	Married	primary	no	secondary and above	female	19	4	3	2	no	Health facility	yes	1	4	>=35	multiparous	<4	health facility	18-24	normal/ large	early initiation
817	Siha	28	Married	primary	no	primary	female	16	2.5	3	5	yes	Health facility	yes	1	5	25-34	multiparous	>=4	health facility	12-17	normal/ large	early initiation
819	Siha	22	Divorced/Separated	secondary and above	no		male	21	3.5	1	5	yes	Health facility	yes	2	6	15-24	primiparous	>=4	health facility	18-24	normal/ large	late initiation
822	Siha	30	Married	primary	no	primary	male	12	3.3	4	2	no	Health facility	no	2	1	25-34	multiparous	<4	health facility	12-17	normal/ large	late initiation
826	Siha	35	Married	primary	no	primary	female	9	2.4	4	6	no	Health facility	yes	1	6	>=35	multiparous	>=4	health facility	6-11	small	early initiation
829	Siha	31	Married	primary	no	secondary and above	male	12	3.5	3	5	yes	Health facility	no	1	6	25-34	multiparous	>=4	health facility	12-17	normal/ large	early initiation
831	Siha	22	Single	primary	no		female	10	3	1	5	no	Health facility	yes	1	5	15-24	primiparous	>=4	health facility	6-11	normal/ large	early initiation
833	Siha	32	Cohabiting	primary	no	primary	male	17	2.9	2	5	no	Health facility	yes	1	4	25-34	multiparous	>=4	health facility	12-17	normal/ large	early initiation
835	Siha	45	Single	primary	no		male	12	3.5	3	8	no	Health facility	no	1	1	>=35	multiparous	>=4	health facility	12-17	normal/ large	early initiation
836	Siha	31	Married	primary	no	primary	female	16	3.9	6	5	yes	Health facility	no	2	4	25-34	multiparous	>=4	health facility	12-17	normal/ large	late initiation
838	Siha	19	Divorced/Separated	primary	no		female	21	3.4	1	3	yes	Health facility	no	2	3	15-24	primiparous	<4	health facility	18-24	normal/ large	late initiation
840	Siha	25	Married	primary	no	primary	male	16	3.9	4		no	Health facility	yes	1	3	25-34	multiparous		health facility	12-17	normal/ large	early initiation
842	Siha	33	Married	primary	no	secondary and above	male	13	2.8	2	7	yes	Health facility	no	1	5	25-34	multiparous	>=4	health facility	12-17	normal/ large	early initiation
843	Siha	24	Married	primary	no	primary	female	19	3.3	2	5	yes	Health facility	yes	1	6	15-24	multiparous	>=4	health facility	18-24	normal/ large	early initiation
844	Siha	22	Cohabiting	primary	no	primary	male	23	3	2	5	no	Home	no	1	1	15-24	multiparous	>=4	home/others	18-24	normal/ large	early initiation
846	Siha	27	Married	primary	no	primary	male	15	3	3	6	no	Health facility	no	1	5	25-34	multiparous	>=4	health facility	12-17	normal/ large	early initiation
847	Siha	29	Single	secondary and above	no		male	15	1.5	1	3	yes	Health facility	yes	1	6	25-34	primiparous	<4	health facility	12-17	small	early initiation
848	Siha	33	Married	primary	no	secondary and above	female	12	2.8	2	4	yes	Health facility	no	1	5	25-34	multiparous	>=4	health facility	12-17	normal/ large	early initiation
856	Siha	29	Married	secondary and above	no	primary	male	9	2.5	2	6	yes	Health facility	yes	24	3	25-34	multiparous	>=4	health facility	6-11	normal/ large	late initiation
857	Siha	37	Married	primary	no	primary	male	15	2.5	4	3	no	Health facility	no	1	3	>=35	multiparous	<4	health facility	12-17	normal/ large	early initiation
860	Siha	22	Single	primary	no		male	18	3	1	3	no	Health facility	yes	8	1	15-24	primiparous	<4	health facility	18-24	normal/ large	late initiation
904	Siha	23	Single	primary	no		female	19	2.9	1	3	yes	Health facility	yes	1	8	15-24	primiparous	<4	health facility	18-24	normal/ large	early initiation
906	Siha	39	Married	primary	no	primary	female	10	2.3	4	6	yes	Health facility	no	1	6	>=35	multiparous	>=4	health facility	6-11	small	early initiation
907	Siha	19	Married	primary	no	secondary and above	female	6	2.9	1	5	yes	Health facility	no	1	6	15-24	primiparous	>=4	health facility	6-11	normal/ large	early initiation
910	Siha	27	Married	secondary and above	no	primary	female	8	3	1	6	yes	Health facility	no	2	5	25-34	primiparous	>=4	health facility	6-11	normal/ large	late initiation
913	Siha	29	Cohabiting	primary	no	secondary and above	female	16	3.5	5	4	yes	Health facility	no	1	6	25-34	multiparous	>=4	health facility	12-17	normal/ large	early initiation
919	Siha	36	Single	primary	yes		male	14	3.5	4	4	yes	Health facility	yes	1	3	>=35	multiparous	>=4	health facility	12-17	normal/ large	early initiation
920	Siha	24	Single	primary	no		male	18	3.5	2	3	yes	Health facility	no	1	2	15-24	multiparous	<4	health facility	18-24	normal/ large	early initiation
921	Siha	31	Married	primary	no	secondary and above	male	10	1.9	2	4	yes	Health facility	yes	1	6	25-34	multiparous	>=4	health facility	6-11	small	early initiation
922	Siha	23	Single	primary	no		male	11	3.5	1	7	yes	Health facility	yes	1	4	15-24	primiparous	>=4	health facility	6-11	normal/ large	early initiation
925	Siha	32	Married	secondary and above	yes	primary	male	8	4	3	7	yes	Health facility	yes	1	6	25-34	multiparous	>=4	health facility	6-11	normal/ large	early initiation
928	Siha	22	Married	primary	no	secondary and above	male	21	3.5	2	8	yes	Health facility	no	1	1	15-24	multiparous	>=4	health facility	18-24	normal/ large	early initiation
934	Siha	25	Married	secondary and above	no	secondary and above	female	18	3.1	2	5	no	Health facility	no	1	6	25-34	multiparous	>=4	health facility	18-24	normal/ large	early initiation
940	Siha	35	Married	primary	no	primary	male	21	4.5	3	7	no	Health facility	no	1	5	>=35	multiparous	>=4	health facility	18-24	normal/ large	early initiation
941	Siha	22	Married	secondary and above	no	secondary and above	male	12	3.7	2	6	yes	Health facility	no	1	4	15-24	multiparous	>=4	health facility	12-17	normal/ large	early initiation
942	Siha	21	Single	primary	no		male	7	3	1	7	yes	Health facility	no	1	3	15-24	primiparous	>=4	health facility	6-11	normal/ large	early initiation
944	Siha	29	Married	primary	no	primary	male	13	3.5	3	5	yes	Health facility	yes	1	6	25-34	multiparous	>=4	health facility	12-17	normal/ large	early initiation
946	Siha	25	Married	primary	no	secondary and above	male	19	2.8	2	4	no	Health facility	no	1	1	25-34	multiparous	>=4	health facility	18-24	normal/ large	early initiation
947	Siha	19	Single	secondary and above	no		female	14	3	3	4	yes	Health facility	no	2	2	15-24	multiparous	>=4	health facility	12-17	normal/ large	late initiation
949	Siha	19	Single	primary	no		female	6	3.1	1	5	yes	Health facility	yes	1	5	15-24	primiparous	>=4	health facility	6-11	normal/ large	early initiation
954	Siha	25	Married	secondary and above	no	secondary and above	female	22	4	2	5	yes	Health facility	no	1	3	25-34	multiparous	>=4	health facility	18-24	normal/ large	early initiation
1004	Hai	37	Cohabiting	primary	no	primary	male	13	3	4	5	yes	Health facility	no	6	3	>=35	multiparous	>=4	health facility	12-17	normal/ large	late initiation
1010	Hai	35	Cohabiting	primary	no	primary	female	8	3.2	2	6	yes	Health facility	no	1	6	>=35	multiparous	>=4	health facility	6-11	normal/ large	early initiation
1015	Hai	27	Married	primary	no	primary	female	13	3	5	6	yes	Health facility	no	0	6	25-34	multiparous	>=4	health facility	12-17	normal/ large	early initiation
1016	Hai	17	Cohabiting	primary	no	primary	female	15	3	1			Health facility	yes	24	6	15-24	primiparous		health facility	12-17	normal/ large	late initiation
1017	Hai	39	Married	primary	no	primary	male	21	3.6	3	5	no	Health facility	no	1	6	>=35	multiparous	>=4	health facility	18-24	normal/ large	early initiation
1020	Hai	27	Married	secondary and above	no	secondary and above	male	9	2.7	1	9	no	Health facility	no	1	2	25-34	primiparous	>=4	health facility	6-11	normal/ large	early initiation
1021	Hai	27	Married	secondary and above	no	primary	female	13	3.8	3	6	yes	Health facility	no	3	7	25-34	multiparous	>=4	health facility	12-17	normal/ large	late initiation
1024	Hai	22	Married	primary	no	secondary and above	male	20	2.4	2	3	no	Health facility	no	0	3	15-24	multiparous	<4	health facility	18-24	small	early initiation
1026	Hai	44	Married	primary	no	non formal	male	21	3.1	6	9	yes	Health facility	yes	1	4	>=35	multiparous	>=4	health facility	18-24	normal/ large	early initiation
1027	Hai	40	Married	primary	no	primary	female	8	3	5	4	yes	Health facility	yes	1	6	>=35	multiparous	>=4	health facility	6-11	normal/ large	early initiation
1028	Hai	31	Married	secondary and above	yes	primary	male	11	4.5	3	5	yes	Health facility	yes	3	6	25-34	multiparous	>=4	health facility	6-11	normal/ large	late initiation
1029	Hai	25	Cohabiting	informal	no	non formal	female	8	3.5	2	6	yes	Health facility	yes	1	6	25-34	multiparous	>=4	health facility	6-11	normal/ large	early initiation
1032	Hai	32	Married	primary	no	primary	female	24	3	4	7	no	Health facility	yes	2	3	25-34	multiparous	>=4	health facility	18-24	normal/ large	late initiation
1034	Hai	27	Married	secondary and above	yes	secondary and above	female	16	4	3	4	yes	Health facility	yes	2	2	25-34	multiparous	>=4	health facility	12-17	normal/ large	late initiation
1038	Hai	30	Married	primary	no	non formal	female	7	3.7	4	3	yes	Health facility	no	0.5	4	25-34	multiparous	<4	health facility	6-11	normal/ large	early initiation
1039	Hai	29	Single	secondary and above	yes	secondary and above	male	7	3.5	1	7	yes	Others	no	3	3	25-34	primiparous	>=4	home/others	6-11	normal/ large	late initiation
1041	Hai	24	Married	primary	no	primary	male	15	3	1	5	no	Health facility	yes	24	6	15-24	primiparous	>=4	health facility	12-17	normal/ large	late initiation
1044	Hai	19	Single	primary	no	secondary and above	male	8	3.5	1	9	yes	Health facility	yes	4	4	15-24	primiparous	>=4	health facility	6-11	normal/ large	late initiation
1052	Hai	29	Married	primary	no	primary	female	15	3	3	4	yes	Health facility	yes	1	7	25-34	multiparous	>=4	health facility	12-17	normal/ large	early initiation
1053	Hai	20	Single	secondary and above	no	secondary and above	male	12	3.5	1	2	yes	Health facility	no	0	1	15-24	primiparous	<4	health facility	12-17	normal/ large	early initiation
1055	Hai	24	Married	primary	no	secondary and above	female	24	4	2	5	no	Health facility	yes	1	6	15-24	multiparous	>=4	health facility	18-24	normal/ large	early initiation
1059	Hai	31	Married	primary	no	primary	male	17	3	2	5	no	Health facility	yes	1	6	25-34	multiparous	>=4	health facility	12-17	normal/ large	early initiation
1060	Hai	32	Married	secondary and above	yes	primary	female	7	3	3	4	yes	Health facility	yes	0.5	6	25-34	multiparous	>=4	health facility	6-11	normal/ large	early initiation
1101	moshi municipal	22	Cohabiting	secondary and above	yes	secondary and above	male	11	5.9	2	4	yes	Health facility	yes	1	7	15-24	multiparous	>=4	health facility	6-11	normal/ large	early initiation
1103	moshi municipal	31	Married	primary	yes	primary	male	6	2.3	4	0	no	Health facility	yes	1	3	25-34	multiparous	<4	health facility	6-11	small	early initiation
1104	moshi municipal	27	Married	primary	no	primary	male	12	2.9	4	5	yes	Health facility	yes	1	1	25-34	multiparous	>=4	health facility	12-17	normal/ large	early initiation
1111	moshi municipal	26	Married	primary	no	secondary and above	female	18	3.5	3	4	yes	Health facility	yes	2	1	25-34	multiparous	>=4	health facility	18-24	normal/ large	late initiation
1112	moshi municipal	24	Married	secondary and above	no	secondary and above	male	7	2.9	2	4	yes	Health facility	yes	1	3	15-24	multiparous	>=4	health facility	6-11	normal/ large	early initiation
1114	moshi municipal	34	Married	primary	yes	secondary and above	female	14	3.5	3	5	yes	Health facility	yes	1	6	25-34	multiparous	>=4	health facility	12-17	normal/ large	early initiation
1117	moshi municipal	22	Married	primary	no	primary	male	20	2.9	1	4	yes	Health facility	yes	1	1	15-24	primiparous	>=4	health facility	18-24	normal/ large	early initiation
1121	moshi municipal	19	Married	primary	no	primary	female	9	3.4	1	3	yes	Health facility	yes	1	6	15-24	primiparous	<4	health facility	6-11	normal/ large	early initiation
1124	moshi municipal	20	Married	secondary and above	no	secondary and above	female	8	3.4	1	5	yes	Health facility	yes	1	2	15-24	primiparous	>=4	health facility	6-11	normal/ large	early initiation
1126	moshi municipal	18	Cohabiting	primary	no	non formal	male	21	3.2	1	5	yes	Health facility	no	48	2	15-24	primiparous	>=4	health facility	18-24	normal/ large	late initiation
1129	moshi municipal	28	Married	primary	no	primary	female	6	2	3	4	yes	Health facility	no	20	5	25-34	multiparous	>=4	health facility	6-11	small	late initiation
1130	moshi municipal	27	Married	secondary and above	no	secondary and above	female	11	2.7	11	4	yes	Health facility	no	6	6	25-34	multiparous	>=4	health facility	6-11	normal/ large	late initiation
1131	moshi municipal	23	Married	secondary and above	no	primary	male	10	3.5	2	4	yes	Health facility	yes	1	4	15-24	multiparous	>=4	health facility	6-11	normal/ large	early initiation
1134	moshi municipal	25	Single	secondary and above	no		male	21	3	1	5	no	Health facility	no	1	2	25-34	primiparous	>=4	health facility	18-24	normal/ large	early initiation
1136	moshi municipal	22	Divorced/Separated	secondary and above	no	secondary and above	male	7	1.4	2	6	yes	Health facility	yes	2	6	15-24	multiparous	>=4	health facility	6-11	small	late initiation
1139	moshi municipal	23	Divorced/Separated	secondary and above	no	secondary and above	female	22	2.5	1	4	no	Health facility	no	1	4	15-24	primiparous	>=4	health facility	18-24	normal/ large	early initiation
1142	moshi municipal	37	Married	primary	no	primary	male	12	3.5	6	4	yes	Health facility	no	1	3	>=35	multiparous	>=4	health facility	12-17	normal/ large	early initiation
1143	moshi municipal	21	Married	primary	no	primary	male	24	2.5	1	8	yes	Health facility	yes	1	1	15-24	primiparous	>=4	health facility	18-24	normal/ large	early initiation
1144	moshi municipal	29	Single	primary	yes		female	21	3.5	1	5	yes	Health facility	yes	1	5	25-34	primiparous	>=4	health facility	18-24	normal/ large	early initiation
1148	moshi municipal	22	Married	primary	no	secondary and above	female	16	3	1	4	yes	Health facility	no	1	2	15-24	primiparous	>=4	health facility	12-17	normal/ large	early initiation
1152	moshi municipal	25	Married	primary	no	secondary and above	male	18	3.5	1	7	yes	Health facility	yes	1	1	25-34	primiparous	>=4	health facility	18-24	normal/ large	early initiation
1154	moshi municipal	25	Married	secondary and above	no	secondary and above	female	14	3.8	1	4	no	Health facility	no	2	6	25-34	primiparous	>=4	health facility	12-17	normal/ large	late initiation
1155	moshi municipal	21	Married	primary	no	non formal	male	23	3	2	3	yes	Health facility	yes	1	7	15-24	multiparous	<4	health facility	18-24	normal/ large	early initiation
1159	moshi municipal	29	Married	primary	no	primary	male	16	2.5	2	5	no	Health facility	no	24	6	25-34	multiparous	>=4	health facility	12-17	normal/ large	late initiation
1160	moshi municipal	29	Married	secondary and above	yes	secondary and above	female	24	2.5	2	3	no	Health facility	no	1	3	25-34	multiparous	<4	health facility	18-24	normal/ large	early initiation
1202	Hai	38	Married	primary	no	primary	female	6	2.5	4	5	yes	Health facility	yes	1	4	>=35	multiparous	>=4	health facility	6-11	normal/ large	early initiation
1203	Hai	23	Married	primary	no	primary	female	10	3.3	1	4	yes	Health facility	no	0.25	3	15-24	primiparous	>=4	health facility	6-11	normal/ large	early initiation
1204	Hai	36	Married	secondary and above	no	secondary and above	male	15	2.8	2	7	yes	Health facility	no	3	4	>=35	multiparous	>=4	health facility	12-17	normal/ large	late initiation
1207	Hai	25	Married	primary	no	primary	female	18	2.5	3	5	yes	Health facility	yes	2	3	25-34	multiparous	>=4	health facility	18-24	normal/ large	late initiation
1210	Hai	38	Married	primary	no	primary	female	23	3.5	4	4	no	Health facility	no	3	6	>=35	multiparous	>=4	health facility	18-24	normal/ large	late initiation
1211	Hai	28	Married	primary	no	primary	female	12	3	3	3	no	Health facility	yes	3	6	25-34	multiparous	<4	health facility	12-17	normal/ large	late initiation
1213	Hai	44	Married	primary	no	primary	male	18	3.5	5	4	no	Health facility	yes	1	5	>=35	multiparous	>=4	health facility	18-24	normal/ large	early initiation
1215	Hai	38	Married	primary	no	primary	male	24	3	5	3	no	Health facility	no	1	1	>=35	multiparous	<4	health facility	18-24	normal/ large	early initiation
1216	Hai	28	Widow	secondary and above	no	secondary and above	female	18	3.5	2	5	yes	Health facility	no	3	6	25-34	multiparous	>=4	health facility	18-24	normal/ large	late initiation
1217	Hai	25	Married	informal	no	secondary and above	female	20	2.8	2	2	yes	Health facility	no	1	3	25-34	multiparous	<4	health facility	18-24	normal/ large	early initiation
1218	Hai	25	Single	secondary and above	no	secondary and above	male	21	3.5	1	5	yes	Health facility	no	4	6	25-34	primiparous	>=4	health facility	18-24	normal/ large	late initiation
1219	Hai	22	Married	primary	no	primary	male	23	3.6	1	6	yes	Health facility	no	24	5	15-24	primiparous	>=4	health facility	18-24	normal/ large	late initiation
1221	Hai	23	Married	secondary and above	no	primary	female	9	3	1	7	yes	Health facility	no	0.5	4	15-24	primiparous	>=4	health facility	6-11	normal/ large	early initiation
1226	Hai	33	Married	primary	no	primary	female	9	3.5	2	6	no	Health facility	no	1	6	25-34	multiparous	>=4	health facility	6-11	normal/ large	early initiation
1227	Hai	47	Married	secondary and above	no	primary	male	15	3.2	5	3	no	Health facility	no	1	7	>=35	multiparous	<4	health facility	12-17	normal/ large	early initiation
1228	Hai	40	Married	primary	no	primary	male	12	3.8	4	4	yes	Health facility	yes	1	6	>=35	multiparous	>=4	health facility	12-17	normal/ large	early initiation
1229	Hai	32	Married	primary	no	primary	male	6	3	3	4	yes	Health facility	no	9	2	25-34	multiparous	>=4	health facility	6-11	normal/ large	late initiation
1230	Hai	33	Married	secondary and above	no	primary	male	10	3.1	3	5	yes	Health facility	no	1	6	25-34	multiparous	>=4	health facility	6-11	normal/ large	early initiation
1231	Hai	29	Married	primary	no	primary	male	24	3.5	3	5	yes	Health facility	no	1	6	25-34	multiparous	>=4	health facility	18-24	normal/ large	early initiation
1232	Hai	22	Married	primary	no	primary	female	11	3	3	4	yes	Health facility	yes	1	2	15-24	multiparous	>=4	health facility	6-11	normal/ large	early initiation
1234	Hai	33	Married	primary	no	primary	male	9	4.5	4	5	no	Health facility	no	1	6	25-34	multiparous	>=4	health facility	6-11	normal/ large	early initiation
1236	Hai	32	Married	secondary and above	no	primary	male	12	3.2	3	3	yes	Health facility	no	2	6	25-34	multiparous	<4	health facility	12-17	normal/ large	late initiation
1249	Hai	30	Married	primary	no	primary	male	17	3.2	3	6	yes	Health facility	yes	2	3	25-34	multiparous	>=4	health facility	12-17	normal/ large	late initiation
1250	Hai	26	Married	primary	no	primary	female	21	3.6	2	4	yes	Health facility	no	3	2	25-34	multiparous	>=4	health facility	18-24	normal/ large	late initiation
1251	Hai	22	Married	informal	yes	non formal	male	6	2.8	1	6	yes	Health facility	yes	1	1	15-24	primiparous	>=4	health facility	6-11	normal/ large	early initiation
1252	Hai	27	Married	primary	no	primary	male	22	3.5	2	5	yes	Health facility	no	1	3	25-34	multiparous	>=4	health facility	18-24	normal/ large	early initiation
1253	Hai	18	Married	secondary and above	no	primary	female	10	3.5	1	3	no	Health facility	no	1	2	15-24	primiparous	<4	health facility	6-11	normal/ large	early initiation
1256	Hai	27	Married	primary	no	primary	male	12	2.8	2	6	no	Health facility	no	1	6	25-34	multiparous	>=4	health facility	12-17	normal/ large	early initiation
1302	Hai	33	Married	primary	no	primary	male	13	3.9	3	3	no	Health facility	yes	1	6	25-34	multiparous	<4	health facility	12-17	normal/ large	early initiation
1303	Hai	21	Married	primary	no	primary	female	20	3.5	1	6	no	Health facility	yes	2	2	15-24	primiparous	>=4	health facility	18-24	normal/ large	late initiation
1304	Hai	17	Single	primary	yes	primary	male	14	5	1	3	no	Health facility	no	14	6	15-24	primiparous	<4	health facility	12-17	normal/ large	late initiation
1305	Hai	43	Married	primary	no	primary	male	17	3	3	6	yes	Health facility	yes	1	1	>=35	multiparous	>=4	health facility	12-17	normal/ large	early initiation
1306	Hai	27	Married	primary	no	secondary and above	male	19	3.5	2	3	no	Health facility	yes	1	1	25-34	multiparous	<4	health facility	18-24	normal/ large	early initiation
1307	Hai	21	Married	secondary and above	no	secondary and above	male	19	4	1	5	yes	Health facility	yes	2	2	15-24	primiparous	>=4	health facility	18-24	normal/ large	late initiation
1309	Hai	35	Married	secondary and above	no	primary	female	7	3.5	4	6	yes	Health facility	no	24	6	>=35	multiparous	>=4	health facility	6-11	normal/ large	late initiation
1310	Hai	33	Cohabiting	secondary and above	no	primary	female	9	3	2	6	yes	Health facility	no	1	6	25-34	multiparous	>=4	health facility	6-11	normal/ large	early initiation
1311	Hai	27	Married	secondary and above	no	secondary and above	male	11	3.8	1	6	yes	Health facility	no	12	6	25-34	primiparous	>=4	health facility	6-11	normal/ large	late initiation
1312	Hai	25	Single	secondary and above	no		female	20	3.5	1	3	yes	Health facility	yes	1	4	25-34	primiparous	<4	health facility	18-24	normal/ large	early initiation
1314	Hai	23	Divorced/Separated	secondary and above	no		male	9	3	1	6	no	Health facility	no	1	3	15-24	primiparous	>=4	health facility	6-11	normal/ large	early initiation
1316	Hai	27	Married	secondary and above	no	secondary and above	male	9	3.5	2	6	yes	Health facility	yes	1	3	25-34	multiparous	>=4	health facility	6-11	normal/ large	early initiation
1317	Hai	29	Married	primary	no	secondary and above	female	22	3.8	2	4	yes	Health facility	yes	1	2	25-34	multiparous	>=4	health facility	18-24	normal/ large	early initiation
1319	Hai	30	Married	primary	no	primary	male	15	3	4	5	yes	Health facility	no	2	1	25-34	multiparous	>=4	health facility	12-17	normal/ large	late initiation
1321	Hai	24	Single	secondary and above	yes		female	10	2.4	1	3	yes	Health facility	no	1	3	15-24	primiparous	<4	health facility	6-11	small	early initiation
1322	Hai	24	Married	secondary and above	no	secondary and above	female	21	2.5	1	6	yes	Health facility	no	1	6	15-24	primiparous	>=4	health facility	18-24	normal/ large	early initiation
1323	Hai	36	Married	primary	no	primary	female	11	3.5	4	6	no	Health facility	yes	1	6	>=35	multiparous	>=4	health facility	6-11	normal/ large	early initiation
1325	Hai	32	Married	primary	no		female	23	4	3	6	no	Health facility	no	2	6	25-34	multiparous	>=4	health facility	18-24	normal/ large	late initiation
1327	Hai	18	Married	primary	no	secondary and above	female	12	4	1	3	no	Home	no	1	7	15-24	primiparous	<4	home/others	12-17	normal/ large	early initiation
1328	Hai	24	Married	secondary and above	no	secondary and above	female	7	3.5	2	5	no	Health facility	yes	1	4	15-24	multiparous	>=4	health facility	6-11	normal/ large	early initiation
1330	Hai	33	Married	primary	no	primary	male	24	3	3	1	yes	Health facility	no	1	6	25-34	multiparous	<4	health facility	18-24	normal/ large	early initiation
1331	Hai	25	Married	primary	no	primary	male	13	3.6	1	4	no	Health facility	yes	1	6	25-34	primiparous	>=4	health facility	12-17	normal/ large	early initiation
1332	Hai	21	Married	secondary and above	no	secondary and above	female	12	2.8	1	7	yes	Home	no	1	1	15-24	primiparous	>=4	home/others	12-17	normal/ large	early initiation
1341	Hai	36	Married	primary	no	primary	male	16	3.5	3	5	yes	Health facility	yes	1	2	>=35	multiparous	>=4	health facility	12-17	normal/ large	early initiation
1342	Hai	27	Married	primary	no	secondary and above	female	17	3.5	2	5	yes	Health facility	no	12	1	25-34	multiparous	>=4	health facility	12-17	normal/ large	late initiation
1345	Hai	17	Single	primary	no		female	7	3.4	1	3	no	Health facility	no	13	1	15-24	primiparous	<4	health facility	6-11	normal/ large	late initiation
1348	Hai	40	Married	primary	no	primary	male	9	3	5	3	no	Health facility	no	6	1	>=35	multiparous	<4	health facility	6-11	normal/ large	late initiation
1349	Hai	37	Single	primary	no	primary	female	15	3.5	2	5	yes	Health facility	no	2	6	>=35	multiparous	>=4	health facility	12-17	normal/ large	late initiation
1354	Hai	23	Married	primary	no	primary	male	20	3.5	1	6	yes	Health facility	no	1	3	15-24	primiparous	>=4	health facility	18-24	normal/ large	early initiation
1357	Hai	27	Married	primary	no	secondary and above	male	20	3.5	1	4	no	Health facility	no	1	3	25-34	primiparous	>=4	health facility	18-24	normal/ large	early initiation
1358	Hai	23	Single	primary	no		male	17	3	1	4	no	Home	no	10	4	15-24	primiparous	>=4	home/others	12-17	normal/ large	late initiation
1359	Hai	37	Married	secondary and above	no	secondary and above	male	7	3.6	4	7	yes	Health facility	yes	1	4	>=35	multiparous	>=4	health facility	6-11	normal/ large	early initiation
1360	Hai	42	Married	primary	no	primary	male	20	3	5	5	yes	Health facility	yes	12	3	>=35	multiparous	>=4	health facility	18-24	normal/ large	late initiation
1401	Hai	26	Married	primary	no	secondary and above	male	11	3.5	2	4	yes	Health facility	yes	0.5	6	25-34	multiparous	>=4	health facility	6-11	normal/ large	early initiation
1410	Hai	27	Married	secondary and above	yes	secondary and above	female	8	3.8	1	6	yes	Health facility	no	2	6	25-34	primiparous	>=4	health facility	6-11	normal/ large	late initiation
1411	Hai	32	Married	primary	no	primary	male	20	4.2	2	5	no	Health facility	no	3	6	25-34	multiparous	>=4	health facility	18-24	normal/ large	late initiation
1412	Hai	20	Married	primary	no	primary	male	22	3.5	1	4	no	Health facility	no	1	6	15-24	primiparous	>=4	health facility	18-24	normal/ large	early initiation
14140	Hai	30	Married	primary	yes	primary	male	10	4	3	4	no	Health facility	yes	9	4	25-34	multiparous	>=4	health facility	6-11	normal/ large	late initiation
1417	Hai	43	Married	secondary and above	no	primary	female	7	4.5	4	4	yes	Health facility	yes	2	6	>=35	multiparous	>=4	health facility	6-11	normal/ large	late initiation
1418	Hai	27	Married	secondary and above	no	primary	male	18	3.5	1	5	no	Health facility	no	1	6	25-34	primiparous	>=4	health facility	18-24	normal/ large	early initiation
1419	Hai	24	Married	secondary and above	no	primary	male	12	2.5	1	8	yes	Health facility	no	1	6	15-24	primiparous	>=4	health facility	12-17	normal/ large	early initiation
1420	Hai	20	Single	secondary and above	no		female	11	2	1	4	yes	Health facility	yes	1	7	15-24	primiparous	>=4	health facility	6-11	small	early initiation
1422	Hai	24	Single	secondary and above	no	non formal	female	7	3	2	5	yes	Health facility	no	1	5	15-24	multiparous	>=4	health facility	6-11	normal/ large	early initiation
1424	Hai	44	Married	primary	no	primary	male	18	2.5	4	4	yes	Health facility	yes	1	6	>=35	multiparous	>=4	health facility	18-24	normal/ large	early initiation
1425	Hai	42	Married	secondary and above	no	primary	female	14	3.5	4	5	no	Health facility	no	2	5	>=35	multiparous	>=4	health facility	12-17	normal/ large	late initiation
1427	Hai	23	Married	primary	no	secondary and above	female	12	3	2	4	yes	Health facility	no	1	6	15-24	multiparous	>=4	health facility	12-17	normal/ large	early initiation
1428	Hai	39	Single	primary	yes		male	24	3.5	1	5	no	Health facility	no	4	3	>=35	primiparous	>=4	health facility	18-24	normal/ large	late initiation
1429	Hai	35	Married	primary	no	primary	female	24	3.3	4	6	yes	Health facility	no	1	1	>=35	multiparous	>=4	health facility	18-24	normal/ large	early initiation
1430	Hai	25	Divorced/Separated	secondary and above	no		female	17	3.7	2	6	yes	Health facility	no	2	5	25-34	multiparous	>=4	health facility	12-17	normal/ large	late initiation
1433	Hai	30	Married	primary	yes	primary	female	18	3	3	6	no	Health facility	no	1	4	25-34	multiparous	>=4	health facility	18-24	normal/ large	early initiation
1434	Hai	23	Married	secondary and above	no	primary	female	20	3.4	2	5	yes	Health facility	no	3	2	15-24	multiparous	>=4	health facility	18-24	normal/ large	late initiation
1435	Hai	32	Married	secondary and above	no	secondary and above	male	8	2.2	1	3	no	Health facility	no	1	6	25-34	primiparous	<4	health facility	6-11	small	early initiation
1439	Hai	39	Married	primary	yes	primary	male	18	4	5	3	no	Health facility	no	1	6	>=35	multiparous	<4	health facility	18-24	normal/ large	early initiation
1440	Hai	29	Married	secondary and above	no	secondary and above	male	16	3.5	2	5	yes	Health facility	yes	3	1	25-34	multiparous	>=4	health facility	12-17	normal/ large	late initiation
1441	Hai	31	Married	secondary and above	yes	secondary and above	female	13	3	3	6	yes	Health facility	yes	24	3	25-34	multiparous	>=4	health facility	12-17	normal/ large	late initiation
1444	Hai	30	Single	primary	no	primary	female	24	3.5	2	6	no	Health facility	no	5	1	25-34	multiparous	>=4	health facility	18-24	normal/ large	late initiation
1448	Hai	34	Married	primary	no	primary	female	18	2.5	4	4	yes	Health facility	yes	1	6	25-34	multiparous	>=4	health facility	18-24	normal/ large	early initiation
1449	Hai	25	Married	primary	no	primary	female	11	3	3	5	yes	Home	no	1	3	25-34	multiparous	>=4	home/others	6-11	normal/ large	early initiation
1453	Hai	22	Cohabiting	secondary and above	no	secondary and above	male	24	3.2	1	4	no	Health facility	no	1	4	15-24	primiparous	>=4	health facility	18-24	normal/ large	early initiation
1454	Hai	33	Married	primary	no	primary	male	6	3	3	5	yes	Health facility	yes	1	5	25-34	multiparous	>=4	health facility	6-11	normal/ large	early initiation
1455	Hai	22	Divorced/Separated	secondary and above	no		male	19	3.5	1	8	yes	Health facility	no	1	2	15-24	primiparous	>=4	health facility	18-24	normal/ large	early initiation
1456	Hai	23	Single	secondary and above	yes		male	10	3.4	1	6	yes	Health facility	no	8	1	15-24	primiparous	>=4	health facility	6-11	normal/ large	late initiation
1458	Hai	35	Married	primary	no	primary	male	21	4.5	2	4	yes	Health facility	yes	1	4	>=35	multiparous	>=4	health facility	18-24	normal/ large	early initiation
1459	Hai	36	Married	primary	no	primary	male	19	3.7	1	4	yes	Health facility	no	1	6	>=35	primiparous	>=4	health facility	18-24	normal/ large	early initiation
1460	Hai	25	Married	primary	no	secondary and above	male	7	2.5	3	3	yes	Health facility	yes	1	1	25-34	multiparous	<4	health facility	6-11	normal/ large	early initiation
1463	Hai	23	Married	primary	no	primary	male	15	3	1	6	no	Health facility	no	24	2	15-24	primiparous	>=4	health facility	12-17	normal/ large	late initiation
1501	Mwanga	21	Single	secondary and above	no	secondary and above	female	12	3.5	1	5	yes	Health facility	no	1	1	15-24	primiparous	>=4	health facility	12-17	normal/ large	early initiation
1502	Mwanga	21	Married	secondary and above	yes	secondary and above	male	20	3.2	1	5	yes	Health facility	yes	5	6	15-24	primiparous	>=4	health facility	18-24	normal/ large	late initiation
1510	Mwanga	25	Married	primary	yes	primary	male	16	4.5	2			Health facility	no		1	25-34	multiparous		health facility	12-17	normal/ large
1512	Mwanga	23	Married	secondary and above	no	secondary and above	female	8	2.5	2	4	yes	Health facility	no	1	6	15-24	multiparous	>=4	health facility	6-11	normal/ large	early initiation
1516	Mwanga	20	Single	primary	no	primary	male	24		1	3	no	Home	no	1	1	15-24	primiparous	<4	home/others	18-24		early initiation
1519	Mwanga	30	Married	secondary and above	yes	secondary and above	female	8	3	2	4	no	Others	no	1	1	25-34	multiparous	>=4	home/others	6-11	normal/ large	early initiation
1525	Mwanga	42	Married	primary	no	primary	female	24	2.5	8	4	yes	Others	yes	1	6	>=35	multiparous	>=4	home/others	18-24	normal/ large	early initiation
1526	Mwanga	30	Married	primary	no	primary	female	20	3.5	4	5	no	Health facility	no	1	3	25-34	multiparous	>=4	health facility	18-24	normal/ large	early initiation
1528	Mwanga	19	Married	primary	no	primary	female	9	3	2	7	yes	Others	no	1	4	15-24	multiparous	>=4	home/others	6-11	normal/ large	early initiation
1529	Mwanga	32	Married	primary	yes	secondary and above	female	20	3	3	4	yes	Others	yes	1	6	25-34	multiparous	>=4	home/others	18-24	normal/ large	early initiation
1530	Mwanga	26	Divorced/Separated	secondary and above	no		female	21	3.5	2	5	yes	Others	yes	1	6	25-34	multiparous	>=4	home/others	18-24	normal/ large	early initiation
1531	Mwanga	19	Divorced/Separated	secondary and above	no	secondary and above	female	18	3.7	1	3	no	Others	no	1	3	15-24	primiparous	<4	home/others	18-24	normal/ large	early initiation
1601	Hai	31	Married	primary	no	primary	male	12	3	2	5	yes	Health facility	yes	1	10	25-34	multiparous	>=4	health facility	12-17	normal/ large	early initiation
1607	Hai	26	Married	secondary and above	yes	secondary and above	female	15	3.4	2	5	yes	Health facility	yes	1	4	25-34	multiparous	>=4	health facility	12-17	normal/ large	early initiation
1619	Hai	28	Married	primary	yes	primary	female	7	3	2	4	yes	Health facility	yes	1	7	25-34	multiparous	>=4	health facility	6-11	normal/ large	early initiation
1620	Hai	40	Married	primary	yes	primary	male	17	3	5	4	yes	Health facility	yes	1	7	>=35	multiparous	>=4	health facility	12-17	normal/ large	early initiation
1624	Hai	30	Married	primary	yes	secondary and above	female	22	3	1	4	no	Health facility	yes	2	3	25-34	primiparous	>=4	health facility	18-24	normal/ large	late initiation
1625	Hai	33	Married	primary	no	primary	female	15	3	3	4	yes	Health facility	yes	1	3	25-34	multiparous	>=4	health facility	12-17	normal/ large	early initiation
1628	Hai	22	Single	primary	no	primary	female	13	3	1	5	yes	Health facility	yes	1	3	15-24	primiparous	>=4	health facility	12-17	normal/ large	early initiation
1629	Hai	27	Married	secondary and above	no	secondary and above	female	12	3.4	2	6	no	Health facility	no	12	1	25-34	multiparous	>=4	health facility	12-17	normal/ large	late initiation
1637	Hai	37	Married	primary	no	primary	female	21	3	2	4	yes	Health facility	yes	1	7	>=35	multiparous	>=4	health facility	18-24	normal/ large	early initiation
1638	Hai	33	Cohabiting	primary	no	secondary and above	female	19	3	3	4	yes	Others	no	1	1	25-34	multiparous	>=4	home/others	18-24	normal/ large	early initiation
1639	Hai	37	Married	primary	no	primary	male	9	3.6	2	5	yes	Health facility	yes	1	5	>=35	multiparous	>=4	health facility	6-11	normal/ large	early initiation
1640	Hai	30	Single	primary	no		male	7	3.7	1	4	yes	Health facility	yes	1	6	25-34	primiparous	>=4	health facility	6-11	normal/ large	early initiation
1647	Hai	27	Single	primary	no		female	10	3.6	1	6	no	Health facility	yes	1	6	25-34	primiparous	>=4	health facility	6-11	normal/ large	early initiation
1648	Hai	28	Married	primary	no	secondary and above	female	12	3.5	1	6	yes	Health facility	no	2	3	25-34	primiparous	>=4	health facility	12-17	normal/ large	late initiation
1650	Hai	36	Married	primary	yes	secondary and above	male	24	3	3	5		Health facility	yes	1	4	>=35	multiparous	>=4	health facility	18-24	normal/ large	early initiation
1651	Hai	22	Married	secondary and above	no	secondary and above	male	6	3	1	5	no	Health facility	no	24	5	15-24	primiparous	>=4	health facility	6-11	normal/ large	late initiation
1652	Hai	22	Married	secondary and above	no	secondary and above	female	16	2.6	1	6	yes	Health facility	yes	1	2	15-24	primiparous	>=4	health facility	12-17	normal/ large	early initiation
1653	Hai	42	Married	primary	no	primary	female	14	3	4	9	yes	Health facility	yes	1	6	>=35	multiparous	>=4	health facility	12-17	normal/ large	early initiation
1659	Hai	24	Single	secondary and above	no		male	18	3.6	1	4		Health facility	yes	1	6	15-24	primiparous	>=4	health facility	18-24	normal/ large	early initiation
1663	Hai	21	Married	primary	no	secondary and above	female	8	3	1	6	yes	Health facility	yes	1	6	15-24	primiparous	>=4	health facility	6-11	normal/ large	early initiation
1665	Hai	37	Married	primary	no	primary	male	18	2.8	4	5	yes	Health facility	yes	24	3	>=35	multiparous	>=4	health facility	18-24	normal/ large	late initiation
1666	Hai	26	Cohabiting	secondary and above	no	primary	male	15	2.8	1	4	yes	Health facility	no	1	1	25-34	primiparous	>=4	health facility	12-17	normal/ large	early initiation
1668	Hai	19	Cohabiting	primary	no	secondary and above	male	14	3.1	1	3	yes	Health facility	no	60	5	15-24	primiparous	<4	health facility	12-17	normal/ large	late initiation
1701	Hai	39	Married	primary	no	primary	male	12	3.5	6	3	yes	Home	yes	2	5	>=35	multiparous	<4	home/others	12-17	normal/ large	late initiation
1705	Hai	22	Married	primary	no	primary	female	8	2.8	1	2	yes	Health facility	yes	2	6	15-24	primiparous	<4	health facility	6-11	normal/ large	late initiation
1706	Hai	26	Married	secondary and above	no	primary	male	14	1.5	1	4	no	Health facility	no	1	6	25-34	primiparous	>=4	health facility	12-17	small	early initiation
1710	Hai	24	Married	primary	no	primary	female	24	3	1	4	no	Health facility	yes	1	5	15-24	primiparous	>=4	health facility	18-24	normal/ large	early initiation
1715	Hai	35	Married	primary	no	primary	female	22	2.6	2	3	no	Others	no	2	6	>=35	multiparous	<4	home/others	18-24	normal/ large	late initiation
1717	Hai	26	Married	primary	no	secondary and above	male	14	3.5	3	4	no	Home	yes	2	3	25-34	multiparous	>=4	home/others	12-17	normal/ large	late initiation
1718	Hai	34	Married	secondary and above	yes	secondary and above	female	6	3.2	2	4	yes	Others	yes	1	4	25-34	multiparous	>=4	home/others	6-11	normal/ large	early initiation
1721	Hai	31	Married	primary	no	primary	female	24	3.5	3	4	yes	Health facility	yes	1	2	25-34	multiparous	>=4	health facility	18-24	normal/ large	early initiation
1722	Hai	41	Married	primary	no	primary	female	20	3.5	3	3	no	Health facility	no	1	6	>=35	multiparous	<4	health facility	18-24	normal/ large	early initiation
1724	Hai	35	Married	primary	no	primary	male	20	3	3	4	yes	Health facility	yes	1	3	>=35	multiparous	>=4	health facility	18-24	normal/ large	early initiation
1727	Hai	30	Cohabiting	primary	no	secondary and above	female	19	2.7	2	4	yes	Health facility	yes	1	4	25-34	multiparous	>=4	health facility	18-24	normal/ large	early initiation
1728	Hai	34	Married	secondary and above	no	secondary and above	female	24	3.2	3	4	yes	Health facility	yes	1	5	25-34	multiparous	>=4	health facility	18-24	normal/ large	early initiation
1729	Hai	23	Married	primary	no	primary	male	15	4	2	4	no	Health facility	yes	1	1	15-24	multiparous	>=4	health facility	12-17	normal/ large	early initiation
1731	Hai	23	Married	secondary and above	no	secondary and above	male	17	4.5	1	3	no	Health facility	yes	4	2	15-24	primiparous	<4	health facility	12-17	normal/ large	late initiation
1732	Hai	22	Married	secondary and above	no	secondary and above	male	8	5	1	3	no	Health facility	no	7	1	15-24	primiparous	<4	health facility	6-11	normal/ large	late initiation
1737	Hai	28	Married	primary	no	primary	male	6	3.3	1	4	yes	Health facility	no	3	6	25-34	primiparous	>=4	health facility	6-11	normal/ large	late initiation
1738	Hai	47	Married	primary	no	secondary and above	female	12	3.5	2	4	yes	Health facility	yes	1	1	>=35	multiparous	>=4	health facility	12-17	normal/ large	early initiation
1741	Hai	31	Married	primary	no	primary	female	24	3.5	4	4	no	Health facility	yes	1	1	25-34	multiparous	>=4	health facility	18-24	normal/ large	early initiation
1747	Hai	22	Married	secondary and above	no	secondary and above	female	17	3.5	1	4	yes	Health facility	no	1	6	15-24	primiparous	>=4	health facility	12-17	normal/ large	early initiation
1749	Hai	26	Married	secondary and above	no	secondary and above	male	9	2.5	1	4	yes	Health facility	yes	1	6	25-34	primiparous	>=4	health facility	6-11	normal/ large	early initiation
1750	Hai	30	Married	primary	no	secondary and above	female	11	2	2	4	yes	Health facility	yes	1	6	25-34	multiparous	>=4	health facility	6-11	small	early initiation
1752	Hai	37	Married	primary	no	primary	female	17	3.5	4	4	no	Health facility	yes	1	3	>=35	multiparous	>=4	health facility	12-17	normal/ large	early initiation
1753	Hai	39	Married	primary	no	primary	male	11	3.5	4	6	yes	Others	no	1	4	>=35	multiparous	>=4	home/others	6-11	normal/ large	early initiation
1754	Hai	30	Married	primary	no	primary	female	12	2.5	3	4	yes	Health facility	yes	1	4	25-34	multiparous	>=4	health facility	12-17	normal/ large	early initiation
1755	Hai	30	Divorced/Separated	primary	no		male	22	2.6	2	3	yes	Health facility	yes	48	6	25-34	multiparous	<4	health facility	18-24	normal/ large	late initiation
1758	Hai	37	Married	primary	no	primary	male	20	3	4	4	yes	Health facility	no	1	3	>=35	multiparous	>=4	health facility	18-24	normal/ large	early initiation
1759	Hai	40	Married	informal	no	primary	female	24	3.5	3	4	no	Home	yes	1	1	>=35	multiparous	>=4	home/others	18-24	normal/ large	early initiation
1761	Hai	27	Married	secondary and above	no	primary	female	17	3.5	2	4	yes	Health facility	yes	1	3	25-34	multiparous	>=4	health facility	12-17	normal/ large	early initiation
1762	Hai	22	Married	secondary and above	no	secondary and above	female	13	3.5	1	3	yes	Health facility	no	3	7	15-24	primiparous	<4	health facility	12-17	normal/ large	late initiation
1764	Hai	19	Married	secondary and above	no	secondary and above	male	8	3	1	4	yes	Health facility	no	2	6	15-24	primiparous	>=4	health facility	6-11	normal/ large	late initiation
1801	Hai	24	Single	primary	no		male	9	3.7	1	4	yes	Health facility	yes	72	4	15-24	primiparous	>=4	health facility	6-11	normal/ large	late initiation
1803	Hai	37	Married	primary	no	primary	male	18	3.5	4	4	yes	Health facility	yes	1	3	>=35	multiparous	>=4	health facility	18-24	normal/ large	early initiation
1804	Hai	27	Single	secondary and above	no		male	18	2.2	1	5	yes	Health facility	yes	1	1	25-34	primiparous	>=4	health facility	18-24	small	early initiation
1810	Hai	24	Married	secondary and above	no	primary	male	20	2.8	1	4	yes	Health facility	yes	1	3	15-24	primiparous	>=4	health facility	18-24	normal/ large	early initiation
1812	Hai	26	Married	informal	no	secondary and above	male	15	3.8	2	6	yes	Health facility	yes	4	1	25-34	multiparous	>=4	health facility	12-17	normal/ large	late initiation
1813	Hai	20	Divorced/Separated	secondary and above	yes		male	7	3	1	6	no	Health facility	no	2	5	15-24	primiparous	>=4	health facility	6-11	normal/ large	late initiation
1815	Hai	24	Married	primary	no	primary	female	9	2.4	1	3	no	Others	no	1	5	15-24	primiparous	<4	home/others	6-11	small	early initiation
1817	Hai	26	Single	primary	no		male	18	3.4	3	6	no	Health facility	yes	24	4	25-34	multiparous	>=4	health facility	18-24	normal/ large	late initiation
1819	Hai	24	Married	secondary and above	no	secondary and above	male	6	2.8	2	5	no	Others	no	1	4	15-24	multiparous	>=4	home/others	6-11	normal/ large	early initiation
1821	Hai	35	Cohabiting	secondary and above	no	secondary and above	male	18	3.8	2	7	yes	Health facility	yes	2	7	>=35	multiparous	>=4	health facility	18-24	normal/ large	late initiation
1825	Hai	26	Married	primary	no	primary	male	23	2	2	3	no	Health facility	yes	1	3	25-34	multiparous	<4	health facility	18-24	small	early initiation
1831	Hai	22	Married	secondary and above	yes	primary	male	13	3.3	1	4	yes	Others	yes	1	3	15-24	primiparous	>=4	home/others	12-17	normal/ large	early initiation
1833	Hai	23	Single	secondary and above	no		female	18	2.5	1	7	yes	Health facility	no	1	1	15-24	primiparous	>=4	health facility	18-24	normal/ large	early initiation
1834	Hai	22	Single	secondary and above	no		female	13	3.1	1	4	no	Health facility	no	1	2	15-24	primiparous	>=4	health facility	12-17	normal/ large	early initiation
1835	Hai	22	Married	secondary and above	yes	secondary and above	female	9	3.3	1	3	yes	Others	no	12	4	15-24	primiparous	<4	home/others	6-11	normal/ large	late initiation
1844	Hai	41	Married	primary	no	primary	female	20	3.8	4	4	yes	Health facility	yes	2	6	>=35	multiparous	>=4	health facility	18-24	normal/ large	late initiation
1845	Hai	32	Married	primary	no	primary	female	13	3.5	2	5	yes	Health facility	yes	36	4	25-34	multiparous	>=4	health facility	12-17	normal/ large	late initiation
1847	Hai	22	Cohabiting	secondary and above	no	primary	male	15	3.6	1	4	yes	Health facility	yes	1	1	15-24	primiparous	>=4	health facility	12-17	normal/ large	early initiation
1850	Hai	29	Married	primary	no	secondary and above	female	20	3.5	4	6	yes	Others	yes	0	1	25-34	multiparous	>=4	home/others	18-24	normal/ large	early initiation
1851	Hai	18	Single	secondary and above	no		male	8	2.5	1	4	no	Health facility	no	1	1	15-24	primiparous	>=4	health facility	6-11	normal/ large	early initiation
1854	Hai	37	Married	primary	no	primary	male	6	2.5	6	3	no	Home	yes	1	6	>=35	multiparous	<4	home/others	6-11	normal/ large	early initiation
1857	Hai	38	Married	secondary and above	no	secondary and above	male	11	3.4	4	4	yes	Others	yes	72	3	>=35	multiparous	>=4	home/others	6-11	normal/ large	late initiation
1858	Hai	20	Cohabiting	secondary and above	no	primary	female	13	3.4	1	5	no	Health facility	yes	1	3	15-24	primiparous	>=4	health facility	12-17	normal/ large	early initiation
1859	Hai	27	Married	primary	no	non formal	female	24	3.4	3	5	yes	Health facility	yes	1	3	25-34	multiparous	>=4	health facility	18-24	normal/ large	early initiation
1901	Hai	29	Married	primary	no	primary	female	15	3.1	3	5	yes	Health facility	no	30	3	25-34	multiparous	>=4	health facility	12-17	normal/ large	late initiation
1902	Hai	43	Married	primary	no	primary	male	19	3.2	5	3	yes	Others	yes	1	6	>=35	multiparous	<4	home/others	18-24	normal/ large	early initiation
1903	Hai	22	Cohabiting	primary	no	secondary and above	female	10	2.6	1	4	yes	Health facility	no	1	2	15-24	primiparous	>=4	health facility	6-11	normal/ large	early initiation
1904	Hai	18	Married	primary	no	primary	male	9	2	1	3	no	Health facility	no	1	4	15-24	primiparous	<4	health facility	6-11	small	early initiation
1905	Hai	22	Married	primary	no	secondary and above	male	9	3.3	1	6	no	Health facility	yes	30	5	15-24	primiparous	>=4	health facility	6-11	normal/ large	late initiation
1908	Hai	21	Single	secondary and above	no		female	18	3.2	1	7	no	Others	yes	30	6	15-24	primiparous	>=4	home/others	18-24	normal/ large	late initiation
1909	Hai	30	Married	primary	no	secondary and above	male	18	3.4	1	8	no	Others	yes	25	5	25-34	primiparous	>=4	home/others	18-24	normal/ large	late initiation
1910	Hai	41	Married	primary	no	primary	female	18	3.5	5	3	yes	Health facility	yes	20	5	>=35	multiparous	<4	health facility	18-24	normal/ large	late initiation
1911	Hai	34	Married	primary	no	primary	female	15	3.2	5	7	yes	Others	yes	30	1	25-34	multiparous	>=4	home/others	12-17	normal/ large	late initiation
1915	Hai	31	Married	secondary and above	no	secondary and above	female	24	3.5	2	4	yes	Health facility	yes	1	4	25-34	multiparous	>=4	health facility	18-24	normal/ large	early initiation
1916	Hai	34	Cohabiting	primary	no	primary	male	10	2	5	4	yes	Health facility	no	1	4	25-34	multiparous	>=4	health facility	6-11	small	early initiation
1920	Hai	29	Married	primary	no	primary	female	11	3	2	3	yes	Others	no	1	3	25-34	multiparous	<4	home/others	6-11	normal/ large	early initiation
1922	Hai	29	Single	primary	no	primary	female	23	3	2	5	yes	Health facility	no	1	7	25-34	multiparous	>=4	health facility	18-24	normal/ large	early initiation
1931	Hai	38	Married	primary	no	primary	male	15	3.6	8	9	yes	Others	yes	1	6	>=35	multiparous	>=4	home/others	12-17	normal/ large	early initiation
1932	Hai	29	Married	primary	no	secondary and above	female	11	3.5	2		no	Health facility	no	1	1	25-34	multiparous		health facility	6-11	normal/ large	early initiation
1938	Hai	30	Married	primary	no	primary	male	8	5	4	4	yes	Health facility	no	2	1	25-34	multiparous	>=4	health facility	6-11	normal/ large	late initiation
1940	Hai	36	Married	primary	no	secondary and above	female	7	1.2	4	4	yes	Health facility	yes	24	6	>=35	multiparous	>=4	health facility	6-11	small	late initiation
1941	Hai	29	Married	primary	no	primary	male	22	3	3	4	no	Health facility	no	1	2	25-34	multiparous	>=4	health facility	18-24	normal/ large	early initiation
1943	Hai	25	Cohabiting	primary	no	primary	male	16	3	2	3	no	Health facility	no	1	5	25-34	multiparous	<4	health facility	12-17	normal/ large	early initiation
1944	Hai	34	Married	informal	no	non formal	female	16	4	4	4	yes	Health facility	no	3	12	25-34	multiparous	>=4	health facility	12-17	normal/ large	late initiation
1946	Hai	25	Married	secondary and above	no	primary	female	17	3	2	4	no	Health facility	no	1	1	25-34	multiparous	>=4	health facility	12-17	normal/ large	early initiation
1948	Hai	25	Married	secondary and above	no	primary	female	12	3.6	2	4	yes	Health facility	yes	1	1	25-34	multiparous	>=4	health facility	12-17	normal/ large	early initiation
1950	Hai	20	Widow	primary	no	secondary and above	male	18	3	1	8	yes	Others	no	30	3	15-24	primiparous	>=4	home/others	18-24	normal/ large	late initiation
1955	Hai	23	Married	primary	no	primary	female	18	2.5	1	5	yes	Health facility	no	24	3	15-24	primiparous	>=4	health facility	18-24	normal/ large	late initiation
1957	Hai	42	Married	primary	no	primary	male	10	3	4	4	yes	Health facility	no	168	6	>=35	multiparous	>=4	health facility	6-11	normal/ large	late initiation
1960	Hai	22	Single	secondary and above	no		female	23	1.2	1	3	no	Others	yes	48	6	15-24	primiparous	<4	home/others	18-24	small	late initiation
2104	Mwanga	24	Married	secondary and above	no	secondary and above	male	11	3.2	1	7	yes	Health facility	no	1	3	15-24	primiparous	>=4	health facility	6-11	normal/ large	early initiation
2108	Mwanga	34	Married	primary	no	primary	female	18	3	3	5	yes	Health facility	yes	0.5	3	25-34	multiparous	>=4	health facility	18-24	normal/ large	early initiation
2112	Mwanga	26	Cohabiting	secondary and above	no	secondary and above	female	19	3.3	1	5	yes	Health facility	yes	3	1	25-34	primiparous	>=4	health facility	18-24	normal/ large	late initiation
2113	Mwanga	29	Married	primary	no	secondary and above	male	6	2.3	1	4	yes	Health facility	no	20	5	25-34	primiparous	>=4	health facility	6-11	small	late initiation
2114	Mwanga	24	Single	primary	no	secondary and above	female	6	2.9	1	4	no	Health facility	no	2	2	15-24	primiparous	>=4	health facility	6-11	normal/ large	late initiation
2115	Mwanga	35	Married	primary	no	primary	male	18	3	3	4	no	Health facility	no	2	6	>=35	multiparous	>=4	health facility	18-24	normal/ large	late initiation
2118	Mwanga	21	Married	primary	no	primary	male	10	2.9	2	4	yes	Health facility	yes	2	2	15-24	multiparous	>=4	health facility	6-11	normal/ large	late initiation
2120	Mwanga	25	Cohabiting	primary	no		female	20	3.5	2	4	yes	Health facility	no	2	5	25-34	multiparous	>=4	health facility	18-24	normal/ large	late initiation
2123	Mwanga	24	Married	primary	no	primary	female	23	3	2	4	yes	Health facility	no	1	1	15-24	multiparous	>=4	health facility	18-24	normal/ large	early initiation
2125	Mwanga	24	Married	secondary and above	no	secondary and above	male	9	3.4	2	4	yes	Health facility	yes	2	6	15-24	multiparous	>=4	health facility	6-11	normal/ large	late initiation
2126	Mwanga	22	Cohabiting	secondary and above	yes	secondary and above	female	22	3	1	4	yes	Health facility	no	1	1	15-24	primiparous	>=4	health facility	18-24	normal/ large	early initiation
2127	Mwanga	27	Married	primary	no	primary	female	21	3.5	2	3	yes	Health facility	no	1	3	25-34	multiparous	<4	health facility	18-24	normal/ large	early initiation
2128	Mwanga	45	Married	primary	no	secondary and above	male	18	1.7	4	4	yes	Health facility	no	1	6	>=35	multiparous	>=4	health facility	18-24	small	early initiation
2129	Mwanga	38	Married	primary	no	primary	male	11	3	5	4	yes	Health facility	no	2	6	>=35	multiparous	>=4	health facility	6-11	normal/ large	late initiation
2130	Mwanga	29	Married	primary	no		male	20		3	3	yes	Home	yes	1	1	25-34	multiparous	<4	home/others	18-24		early initiation
2132	Mwanga	25	Married	primary	no	primary	female	16	3.5	3	4	yes	Health facility	yes	2	7	25-34	multiparous	>=4	health facility	12-17	normal/ large	late initiation
2134	Mwanga	38	Single	primary	no		male	16	3	5	4	yes	Health facility	yes	1	6	>=35	multiparous	>=4	health facility	12-17	normal/ large	early initiation
2136	Mwanga	34	Married	secondary and above	no	primary	male	9	3.4	5	4	yes	Health facility	no	1	1	25-34	multiparous	>=4	health facility	6-11	normal/ large	early initiation
2137	Mwanga	28	Married	secondary and above	no	secondary and above	male	24	3.2	2	4	yes	Health facility	no	6	4	25-34	multiparous	>=4	health facility	18-24	normal/ large	late initiation
2138	Mwanga	24	Married	secondary and above	no	secondary and above	male	7	2.5	3	9	yes	Health facility	yes	0.5	3	15-24	multiparous	>=4	health facility	6-11	normal/ large	early initiation
2144	Mwanga	20	Single	primary	yes		male	16	3	2	3	yes	Health facility	no	4	1	15-24	multiparous	<4	health facility	12-17	normal/ large	late initiation
2149	Mwanga	24	Married	primary	no	primary	female	22		1	4	yes	Home	no	2	1	15-24	primiparous	>=4	home/others	18-24		late initiation
2150	Mwanga	35	Married	primary	no	primary	female	20	3.5	3	4	no	Health facility	no	6	1	>=35	multiparous	>=4	health facility	18-24	normal/ large	late initiation
2151	Mwanga	23	Single	secondary and above	no		male	8	3	1	2	yes	Health facility	no	2	2	15-24	primiparous	<4	health facility	6-11	normal/ large	late initiation
2153	Mwanga	23	Single	primary	no	non formal	male	13	3.2	1	4	no	Health facility	no	1	6	15-24	primiparous	>=4	health facility	12-17	normal/ large	early initiation
2155	Mwanga	27	Married	primary	no	primary	female	9	2.5	3	3	yes	Health facility	yes	4	3	25-34	multiparous	<4	health facility	6-11	normal/ large	late initiation
2157	Mwanga	23	Married	primary	no	secondary and above	female	15	3.5	2	5	yes	Health facility	yes	1	3	15-24	multiparous	>=4	health facility	12-17	normal/ large	early initiation
2158	Mwanga	21	Married	primary	no	primary	female	11	3	2	4	no	Health facility	no	1	4	15-24	multiparous	>=4	health facility	6-11	normal/ large	early initiation
2160	Mwanga	39	Married	primary	no	primary	male	24		5	4	yes	Home	no	2	1	>=35	multiparous	>=4	home/others	18-24		late initiation
2205	Mwanga	31	Married	primary	no	primary	female	24		3	3	no	Home	no	1	5	25-34	multiparous	<4	home/others	18-24		early initiation
2207	Mwanga	39	Cohabiting	primary	no	primary	male	13		5	4	no	Home	no	3	2	>=35	multiparous	>=4	home/others	12-17		late initiation
2212	Mwanga	38	Married	primary	no	primary	male	14	3	5	6	no	Home	no	1	3	>=35	multiparous	>=4	home/others	12-17	normal/ large	early initiation
2214	Mwanga	38	Widow	primary	no		male	19	3.5	4	7	no	Health facility	no	1	3	>=35	multiparous	>=4	health facility	18-24	normal/ large	early initiation
2215	Mwanga	24	Married	primary	no	primary	female	14	4.5	4	5	no	Health facility	no	2	4	15-24	multiparous	>=4	health facility	12-17	normal/ large	late initiation
2216	Mwanga	22	Single	secondary and above	yes		male	23	3.5	1	8	no	Health facility	no	15	3	15-24	primiparous	>=4	health facility	18-24	normal/ large	late initiation
2217	Mwanga	22	Divorced/Separated	primary	no		female	12	2.1	1	9	no	Health facility	no	1	6	15-24	primiparous	>=4	health facility	12-17	small	early initiation
2219	Mwanga	23	Married	primary	no	primary	male	12	3.8	1	7	no	Health facility	no	1	3	15-24	primiparous	>=4	health facility	12-17	normal/ large	early initiation
2222	Mwanga	32	Cohabiting	secondary and above	no	secondary and above	female	18	1.7	4	5	yes	Health facility	no	1	1	25-34	multiparous	>=4	health facility	18-24	small	early initiation
2223	Mwanga	41	Married	primary	no	primary	male	24	3.5	3	5	no	Health facility	no	1	1	>=35	multiparous	>=4	health facility	18-24	normal/ large	early initiation
2225	Mwanga	37	Married	secondary and above	no	primary	male	12	2.5	4	4	yes	Health facility	yes	2	3	>=35	multiparous	>=4	health facility	12-17	normal/ large	late initiation
2226	Mwanga	24	Married	secondary and above	no	secondary and above	female	22	2	2	8	no	Health facility	no	1	2	15-24	multiparous	>=4	health facility	18-24	small	early initiation
2228	Mwanga	24	Married	primary	no	primary	female	8	3.5	4	3	yes	Health facility	yes	6	1	15-24	multiparous	<4	health facility	6-11	normal/ large	late initiation
2230	Mwanga	30	Single	primary	no	primary	female	24	2.2	3	4	yes	Health facility	yes	1	6	25-34	multiparous	>=4	health facility	18-24	small	early initiation
2236	Mwanga	21	Married	primary	no	primary	female	18	3.5	1	4	no	Health facility	yes	1	3	15-24	primiparous	>=4	health facility	18-24	normal/ large	early initiation
22400	Mwanga	36	Married	primary	no	primary	male	23	4	4	5	yes	Health facility	yes	1	3	>=35	multiparous	>=4	health facility	18-24	normal/ large	early initiation
2242	Mwanga	21	Single	primary	no		male	17	3.4	1	9	no	Health facility	no	1	3	15-24	primiparous	>=4	health facility	12-17	normal/ large	early initiation
2244	Mwanga	33	Cohabiting	primary	no	primary	male	12	3.4	5	4	yes	Health facility	yes	1	3	25-34	multiparous	>=4	health facility	12-17	normal/ large	early initiation
2246	Mwanga	31	Cohabiting	secondary and above	yes	secondary and above	female	14	2	1	3	no	Health facility	no	1	6	25-34	primiparous	<4	health facility	12-17	small	early initiation
2247	Mwanga	26	Married	primary	no	secondary and above	female	6	3.5	2	5	no	Home	no	1	2	25-34	multiparous	>=4	home/others	6-11	normal/ large	early initiation
2249	Mwanga	20	Single	secondary and above	no		male	10	2.6	1	1	no	Health facility	no	3	1	15-24	primiparous	<4	health facility	6-11	normal/ large	late initiation
2250	Mwanga	28	Married	primary	no	primary	female	16	3.5	3	4	yes	Health facility	no	1	6	25-34	multiparous	>=4	health facility	12-17	normal/ large	early initiation
2251	Mwanga	22	Married	secondary and above	no	primary	female	14	2.5	1	6	no	Health facility	no	3	4	15-24	primiparous	>=4	health facility	12-17	normal/ large	late initiation
2252	Mwanga	25	Married	secondary and above	no	secondary and above	male	14	2.8	1	4	yes	Health facility	yes	1	6	25-34	primiparous	>=4	health facility	12-17	normal/ large	early initiation
2256	Mwanga	36	Married	primary	no	primary	female	13		4	3	yes	Home	yes	3	4	>=35	multiparous	<4	home/others	12-17		late initiation
2257	Mwanga	34	Married	primary	no	primary	male	21		3	4	no	Home	no	2	1	25-34	multiparous	>=4	home/others	18-24		late initiation
2259	Mwanga	33	Married	primary	no	primary	female	12	3	6	6	yes	Health facility	yes	3	6	25-34	multiparous	>=4	health facility	12-17	normal/ large	late initiation
2404	Mwanga	32	Married	primary	no	primary	male	11	2.5	2	6	yes	Health facility	no	1	1	25-34	multiparous	>=4	health facility	6-11	normal/ large	early initiation
2405	Mwanga	25	Cohabiting	secondary and above	yes	secondary and above	male	24	2.8	2	4	no	Health facility	no	3	2	25-34	multiparous	>=4	health facility	18-24	normal/ large	late initiation
2413	Mwanga	31	Married	primary	no	primary	female	24	2	3	7	no	Health facility	no	2	5	25-34	multiparous	>=4	health facility	18-24	small	late initiation
2418	Mwanga	37	Cohabiting	primary	no	secondary and above	male	20	3	2	5	yes	Home	no	5	5	>=35	multiparous	>=4	home/others	18-24	normal/ large	late initiation
2419	Mwanga	33	Married	secondary and above	yes	secondary and above	female	11	1.9	2	4	yes	Health facility	no	3	3	25-34	multiparous	>=4	health facility	6-11	small	late initiation
2420	Mwanga	25	Cohabiting	secondary and above	yes	secondary and above	male	24	2.8	2	4	no	Health facility	no	3	2	25-34	multiparous	>=4	health facility	18-24	normal/ large	late initiation
2422	Mwanga	39	Divorced/Separated	primary	no	primary	male	15	3.5	5	2	no	Health facility	no	1	4	>=35	multiparous	<4	health facility	12-17	normal/ large	early initiation
2423	Mwanga	21	Single	primary	no	secondary and above	female	13	3	3	6	no	Health facility	no	1	1	15-24	multiparous	>=4	health facility	12-17	normal/ large	early initiation
2424	Mwanga	25	Married	primary	no	primary	male	13	4	2	4	no	Health facility	no	1	2	25-34	multiparous	>=4	health facility	12-17	normal/ large	early initiation
2425	Mwanga	32	Married	secondary and above	yes	secondary and above	female	21	3.4	2	6	yes	Health facility	yes	1	6	25-34	multiparous	>=4	health facility	18-24	normal/ large	early initiation
2426	Mwanga	33	Married	secondary and above	no	secondary and above	male	18	4	2	4	yes	Health facility	no	1	6	25-34	multiparous	>=4	health facility	18-24	normal/ large	early initiation
2427	Mwanga	32	Married	secondary and above	no	secondary and above	female	24	3	2	4	yes	Health facility	yes	1	6	25-34	multiparous	>=4	health facility	18-24	normal/ large	early initiation
2430	Mwanga	25	Married	primary	no	primary	female	24	2.8	1	4	no	Health facility	no	1	4	25-34	primiparous	>=4	health facility	18-24	normal/ large	early initiation
2435	Mwanga	45	Married	primary	no	secondary and above	female	17	1.7	3	6	no	Health facility	no	10	1	>=35	multiparous	>=4	health facility	12-17	small	late initiation
2436	Mwanga	39	Married	primary	no	primary	female	16	3.5	4	5	yes	Health facility	no		2	>=35	multiparous	>=4	health facility	12-17	normal/ large
2437	Mwanga	44	Married	primary	no	non formal	female	24	3	4	4	no	Health facility	yes	3	1	>=35	multiparous	>=4	health facility	18-24	normal/ large	late initiation
2438	Mwanga	40	Married	secondary and above	no	secondary and above	male	24	1.8	4	2	no	Home	no	0.5	2	>=35	multiparous	<4	home/others	18-24	small	early initiation
2439	Mwanga	20	Single	secondary and above	no		male	24	5	1	3	no	Home	no	48	1	15-24	primiparous	<4	home/others	18-24	normal/ large	late initiation
2440	Mwanga	38	Single	primary	no		female	20	2	2	4	no	Health facility	no	1	6	>=35	multiparous	>=4	health facility	18-24	small	early initiation
2444	Mwanga	28	Married	secondary and above	no	secondary and above	male	10	2.9	2	4	no	Health facility	no	1	4	25-34	multiparous	>=4	health facility	6-11	normal/ large	early initiation
2445	Mwanga	33	Single	primary	no		female	11	3	2	3	yes	Health facility	no	1	4	25-34	multiparous	<4	health facility	6-11	normal/ large	early initiation
2446	Mwanga	22	Single	secondary and above	yes		female	24	3	1	4	yes	Health facility	yes	1	1	15-24	primiparous	>=4	health facility	18-24	normal/ large	early initiation
2447	Mwanga	33	Married	primary	no	secondary and above	male	16	3.5	3	4	yes	Home	no	1	6	25-34	multiparous	>=4	home/others	12-17	normal/ large	early initiation
2449	Mwanga	23	Cohabiting	primary	no	primary	female	17	3.8	2	4	yes	Health facility	yes	1	4	15-24	multiparous	>=4	health facility	12-17	normal/ large	early initiation
2452	Mwanga	20	Married	informal	no	primary	male	13	3.2	3	1	no	Health facility	no	1	2	15-24	multiparous	<4	health facility	12-17	normal/ large	early initiation
2453	Mwanga	23	Divorced/Separated	secondary and above	no	secondary and above	male	20	3	2	4	yes	Health facility	no	0.5	3	15-24	multiparous	>=4	health facility	18-24	normal/ large	early initiation
2455	Mwanga	21	Divorced/Separated	secondary and above	no	primary	male	11	2.9	1	4	yes	Health facility	yes	2	6	15-24	primiparous	>=4	health facility	6-11	normal/ large	late initiation
2457	Mwanga	20	Married	primary	no	primary	male	14	3.2	3	4	no	Health facility	no	1	3	15-24	multiparous	>=4	health facility	12-17	normal/ large	early initiation
2459	Mwanga	32	Married	primary	no	primary	female	8	3.3	4	3	yes	Health facility	yes	1	3	25-34	multiparous	<4	health facility	6-11	normal/ large	early initiation
2505	Mwanga	29	Married	primary	no	primary	female	9	3.5	6	0	no	Health facility	no	1	1	25-34	multiparous	<4	health facility	6-11	normal/ large	early initiation
2506	Mwanga	31	Cohabiting	primary	no	primary	male	14	2.9	2	4	no	Health facility	no	1	2	25-34	multiparous	>=4	health facility	12-17	normal/ large	early initiation
2508	Mwanga	28	Married	informal	no	primary	female	19	2	4	3	yes	Health facility	yes	1.5	6	25-34	multiparous	<4	health facility	18-24	small	late initiation
2512	Mwanga	21	Single	secondary and above	no		female	15	3.6	1	2	no	Health facility	no	0	6	15-24	primiparous	<4	health facility	12-17	normal/ large	early initiation
2514	Mwanga	37	Single	primary	no		male	23	3.2	5	4	yes	Health facility	no	1	1	>=35	multiparous	>=4	health facility	18-24	normal/ large	early initiation
2518	Mwanga	27	Married	primary	no	primary	female	8	3.5	3	4	yes	Health facility	yes	0	6	25-34	multiparous	>=4	health facility	6-11	normal/ large	early initiation
2524	Mwanga	33	Married	primary	no	secondary and above	male	7	3.5	4	3	no	Health facility	yes	2	1	25-34	multiparous	<4	health facility	6-11	normal/ large	late initiation
2525	Mwanga	27	Single	secondary and above	yes		male	22	3.5	2	0	no	Health facility	yes	2	3	25-34	multiparous	<4	health facility	18-24	normal/ large	late initiation
2529	Mwanga	33	Married	secondary and above	no	primary	male	24	3.5	3	5	yes	Health facility	yes	1	4	25-34	multiparous	>=4	health facility	18-24	normal/ large	early initiation
2531	Mwanga	31	Married	primary	no	primary	male	11	3	3	3	yes	Health facility	no	0	3	25-34	multiparous	<4	health facility	6-11	normal/ large	early initiation
2532	Mwanga	22	Married	primary	no	secondary and above	female	12	2.5	1	4	no	Health facility	no	2	3	15-24	primiparous	>=4	health facility	12-17	normal/ large	late initiation
2533	Mwanga	25	Married	secondary and above	no	secondary and above	male	22	3.8	1	6	yes	Health facility	yes	2	1	25-34	primiparous	>=4	health facility	18-24	normal/ large	late initiation
2535	Mwanga	29	Married	primary	no	primary	female	6	3	3	3	yes	Health facility	no	0	3	25-34	multiparous	<4	health facility	6-11	normal/ large	early initiation
2536	Mwanga	35	Single	primary	no		male	6	3.5	3	4	yes	Health facility	no	1	3	>=35	multiparous	>=4	health facility	6-11	normal/ large	early initiation
2539	Mwanga	35	Married	secondary and above	yes	primary	female	8	3.8	3	10	yes	Health facility	no	2	5	>=35	multiparous	>=4	health facility	6-11	normal/ large	late initiation
2543	Mwanga	21	Single	secondary and above	no		female	7	3	1	5	yes	Health facility	no	2	6	15-24	primiparous	>=4	health facility	6-11	normal/ large	late initiation
2544	Mwanga	22	Married	secondary and above	no	secondary and above	female	16	4	2	4	yes	Health facility	yes	1	3	15-24	multiparous	>=4	health facility	12-17	normal/ large	early initiation
2546	Mwanga	29	Married	primary	no	primary	female	23	4.6	3	5	yes	Health facility	no	1	6	25-34	multiparous	>=4	health facility	18-24	normal/ large	early initiation
2547	Mwanga	23	Single	primary	no	primary	male	10	3.9	2	4	no	Health facility	no	0	1	15-24	multiparous	>=4	health facility	6-11	normal/ large	early initiation
2548	Mwanga	39	Married	primary	no	primary	female	12	3	4	5	no	Health facility	no	1	3	>=35	multiparous	>=4	health facility	12-17	normal/ large	early initiation
2601	moshi municipal	36	Married	primary	no	primary	male	10	3.8	4	3	yes	Health facility	yes	1	1	>=35	multiparous	<4	health facility	6-11	normal/ large	early initiation
2607	moshi municipal	42	Married	informal	no	primary	male	16	3	5	7	no	Health facility	yes	24	3	>=35	multiparous	>=4	health facility	12-17	normal/ large	late initiation
2611	moshi municipal	31	Married	primary	no	primary	male	23	5.6	2	4	no	Health facility	no	1	1	25-34	multiparous	>=4	health facility	18-24	normal/ large	early initiation
2612	moshi municipal	33	Cohabiting	primary	no	primary	female	16	2.1	2	4	no	Health facility	yes	0.5	2	25-34	multiparous	>=4	health facility	12-17	small	early initiation
2614	moshi municipal	20	Single	secondary and above	no	secondary and above	male	16	3.3	1	4	no	Health facility	yes	24	4	15-24	primiparous	>=4	health facility	12-17	normal/ large	late initiation
2617	moshi municipal	40	Married	primary	no	secondary and above	male	15	3.5	6	4	yes	Health facility	no	1	7	>=35	multiparous	>=4	health facility	12-17	normal/ large	early initiation
2619	moshi municipal	37	Married	primary	no	secondary and above	female	14	3.5	3	3	no	Health facility	no	1	3	>=35	multiparous	<4	health facility	12-17	normal/ large	early initiation
2621	moshi municipal	35	Married	primary	no	primary	male	20	3.7	3	4	yes	Health facility	no	1	4	>=35	multiparous	>=4	health facility	18-24	normal/ large	early initiation
2623	moshi municipal	21	Single	primary	no	secondary and above	male	21	3.1	1	3	yes	Health facility	yes	24	1	15-24	primiparous	<4	health facility	18-24	normal/ large	late initiation
2624	moshi municipal	33	Married	primary	no	primary	male	13	3.5	4	4	yes	Health facility	yes	1	3	25-34	multiparous	>=4	health facility	12-17	normal/ large	early initiation
2628	moshi municipal	23	Married	secondary and above	no	secondary and above	female	6	3	1	3	yes	Health facility	no	0.5	5	15-24	primiparous	<4	health facility	6-11	normal/ large	early initiation
2630	moshi municipal	39	Married	primary	no	primary	female	6	2	3	4	yes	Health facility	no	24	5	>=35	multiparous	>=4	health facility	6-11	small	late initiation
2632	moshi municipal	23	Married	secondary and above	no	primary	male	7	2.4	1	4	yes	Health facility	no	24	6	15-24	primiparous	>=4	health facility	6-11	small	late initiation
2634	moshi municipal	24	Married	primary	no	primary	male	21	4	1	4	no	Health facility	no	24	9	15-24	primiparous	>=4	health facility	18-24	normal/ large	late initiation
2635	moshi municipal	22	Single	secondary and above	no		male	15	2	2	6	yes	Health facility	yes	1	3	15-24	multiparous	>=4	health facility	12-17	small	early initiation
2636	moshi municipal	24	Married	secondary and above	no	secondary and above	male	13	4	3	3	yes	Health facility	yes	1	3	15-24	multiparous	<4	health facility	12-17	normal/ large	early initiation
2639	moshi municipal	21	Married	primary	no	secondary and above	female	6	3	1	4	yes	Health facility	no	1	4	15-24	primiparous	>=4	health facility	6-11	normal/ large	early initiation
2640	moshi municipal	29	Married	primary	no	primary	female	14	3.9	3	4	yes	Health facility	yes	1	4	25-34	multiparous	>=4	health facility	12-17	normal/ large	early initiation
2644	moshi municipal	23	Married	secondary and above	no	primary	female	8	2	1	5	no	Health facility	no	7	1	15-24	primiparous	>=4	health facility	6-11	small	late initiation
2645	moshi municipal	27	Married	primary	no	primary	male	8	3	5	5	yes	Health facility	no	1	6	25-34	multiparous	>=4	health facility	6-11	normal/ large	early initiation
2646	moshi municipal	18	Married	primary	no	primary	male	24	2.6	1	4	no	Health facility	no	1	2	15-24	primiparous	>=4	health facility	18-24	normal/ large	early initiation
2647	moshi municipal	27	Married	secondary and above	no	primary	female	19	2.9	2	4	yes	Health facility	yes	1	6	25-34	multiparous	>=4	health facility	18-24	normal/ large	early initiation
2648	moshi municipal	35	Married	secondary and above	no	secondary and above	female	11	3.5	3	6	yes	Health facility	yes	24	6	>=35	multiparous	>=4	health facility	6-11	normal/ large	late initiation
2651	moshi municipal	24	Married	secondary and above	no	secondary and above	female	6	3.7	1	4	no	Health facility	no	1	3	15-24	primiparous	>=4	health facility	6-11	normal/ large	early initiation
2652	moshi municipal	29	Married	secondary and above	no	secondary and above	female	24	3.2	2	4	yes	Health facility	yes	24	3	25-34	multiparous	>=4	health facility	18-24	normal/ large	late initiation
2656	moshi municipal	21	Single	secondary and above	no		male	11	3.8	1	7	no	Health facility	no	12	2	15-24	primiparous	>=4	health facility	6-11	normal/ large	late initiation
2659	moshi municipal	26	Married	primary	no	primary	male	10	3	2	4	no	Health facility	yes	1	3	25-34	multiparous	>=4	health facility	6-11	normal/ large	early initiation
2660	moshi municipal	20	Married	primary	no	primary	female	10	2.5	1	6	no	Health facility	no	24	2	15-24	primiparous	>=4	health facility	6-11	normal/ large	late initiation
2662	moshi municipal	25	Married	primary	no	secondary and above	male	19	3	2	4	yes	Health facility	no	1	3	25-34	multiparous	>=4	health facility	18-24	normal/ large	early initiation
2663	moshi municipal	26	Married	primary	no	primary	female	7	2	3	5	yes	Health facility	no	1	2	25-34	multiparous	>=4	health facility	6-11	small	early initiation
2705	Mwanga	21	Single	secondary and above	no		male	8	3	1	4	yes	Health facility	no	1	2	15-24	primiparous	>=4	health facility	6-11	normal/ large	early initiation
2706	Mwanga	22	Married	primary	no	secondary and above	female	17	3	1	4	yes	Others	yes	1	2	15-24	primiparous	>=4	home/others	12-17	normal/ large	early initiation
2707	Mwanga	33	Cohabiting	primary	no	primary	male	18	3.1	2	4	yes	Health facility	no	1	5	25-34	multiparous	>=4	health facility	18-24	normal/ large	early initiation
2710	Mwanga	20	Married	secondary and above	no	secondary and above	female	21	3.5	1	3	yes	Others	no	48	6	15-24	primiparous	<4	home/others	18-24	normal/ large	late initiation
2712	Mwanga	29	Married	secondary and above	yes	primary	female	9	3.5	2	4	yes	Others	yes	1	9	25-34	multiparous	>=4	home/others	6-11	normal/ large	early initiation
2715	Mwanga	32	Married	secondary and above	no	secondary and above	male	20	3.5	3	4	no	Others	no	1	3	25-34	multiparous	>=4	home/others	18-24	normal/ large	early initiation
2716	Mwanga	32	Cohabiting	primary	no	primary	male	22	4	5	5	yes	Health facility	yes	3	1	25-34	multiparous	>=4	health facility	18-24	normal/ large	late initiation
2717	Mwanga	25	Single	primary	yes		female	16	3.5	1	8	yes	Health facility	no	1	1	25-34	primiparous	>=4	health facility	12-17	normal/ large	early initiation
2718	Mwanga	25	Married	secondary and above	yes	secondary and above	female	16	3	1	4	yes	Health facility	no	1	3	25-34	primiparous	>=4	health facility	12-17	normal/ large	early initiation
2722	Mwanga	26	Married	secondary and above	no	secondary and above	female	20	4	2	5	no	Health facility	no	1	2	25-34	multiparous	>=4	health facility	18-24	normal/ large	early initiation
2735	Mwanga	23	Married	primary	no	secondary and above	female	16	2.8	2	5	yes	Health facility	yes	5	1	15-24	multiparous	>=4	health facility	12-17	normal/ large	late initiation
2736	Mwanga	36	Married	primary	yes	primary	female	6	4	3	4	yes	Health facility	no	1	3	>=35	multiparous	>=4	health facility	6-11	normal/ large	early initiation
2737	Mwanga	27	Married	primary	no	primary	male	16	2	1	5	yes	Health facility	yes	1	4	25-34	primiparous	>=4	health facility	12-17	small	early initiation
2738	Mwanga	30	Married	primary	no	primary	female	8	4	5	4	no	Health facility	no	1	1	25-34	multiparous	>=4	health facility	6-11	normal/ large	early initiation
2742	Mwanga	27	Married	primary	no	primary	male	21	3.2	3	5	yes	Health facility	no	2	2	25-34	multiparous	>=4	health facility	18-24	normal/ large	late initiation
2744	Mwanga	21	Married	primary	no	secondary and above	female	20	3.8	1	6	yes	Health facility	yes	1	3	15-24	primiparous	>=4	health facility	18-24	normal/ large	early initiation
2747	Mwanga	19	Single	secondary and above	no		male	7	2.7	1	4	no	Health facility	no	7	2	15-24	primiparous	>=4	health facility	6-11	normal/ large	late initiation
2749	Mwanga	28	Married	primary	no	primary	male	18	3	3	8	yes	Health facility	no	1	6	25-34	multiparous	>=4	health facility	18-24	normal/ large	early initiation
2757	Mwanga	38	Single	primary	no		female	18	3.2	1	7	yes	Health facility	no	1	4	>=35	primiparous	>=4	health facility	18-24	normal/ large	early initiation
2802	Mwanga	23	Married	secondary and above	no	secondary and above	female	23	4.5	1	9	yes	Health facility	yes	1	4	15-24	primiparous	>=4	health facility	18-24	normal/ large	early initiation
2806	Mwanga	25	Married	secondary and above	yes	secondary and above	male	21	3.5	1	5	yes	Health facility	yes	1	6	25-34	primiparous	>=4	health facility	18-24	normal/ large	early initiation
2810	Mwanga	34	Married	secondary and above	yes	secondary and above	female	24	3.5	1	6	yes	Health facility	yes	168	4	25-34	primiparous	>=4	health facility	18-24	normal/ large	late initiation
2811	Mwanga	24	Married	secondary and above	no	secondary and above	female	7	3.7	1	6	yes	Health facility	no	1	2	15-24	primiparous	>=4	health facility	6-11	normal/ large	early initiation
2816	Mwanga	23	Married	primary	no	secondary and above	female	16	3.8	2	5	yes	Health facility	no	1	3	15-24	multiparous	>=4	health facility	12-17	normal/ large	early initiation
2817	Mwanga	23	Cohabiting	secondary and above	no	secondary and above	female	12	3.2	1	7	no	Health facility	no	1	5	15-24	primiparous	>=4	health facility	12-17	normal/ large	early initiation
2818	Mwanga	27	Married	informal	yes	secondary and above	female	8	3.5	2	3	yes	Health facility	no	0.5	6	25-34	multiparous	<4	health facility	6-11	normal/ large	early initiation
2819	Mwanga	24	Single	secondary and above	no		female	17	2.5	2	4	yes	Health facility	no	1	3	15-24	multiparous	>=4	health facility	12-17	normal/ large	early initiation
2820	Mwanga	23	Married	primary	no	secondary and above	female	8	2.8	1	6	yes	Health facility	no	1	5	15-24	primiparous	>=4	health facility	6-11	normal/ large	early initiation
2823	Mwanga	29	Cohabiting	primary	no	secondary and above	male	11	4.6	3	4	yes	Health facility	no	2	4	25-34	multiparous	>=4	health facility	6-11	normal/ large	late initiation
2824	Mwanga	22	Married	primary	no	secondary and above	male	18	3.5	1	4	yes	Health facility	no	24	2	15-24	primiparous	>=4	health facility	18-24	normal/ large	late initiation
2827	Mwanga	28	Single	primary	no	primary	female	12	3.5	2	4	no	Health facility	yes	1	1	25-34	multiparous	>=4	health facility	12-17	normal/ large	early initiation
2829	Mwanga	26	Married	secondary and above	no	secondary and above	male	12	3	2	9	yes	Health facility	yes	1	6	25-34	multiparous	>=4	health facility	12-17	normal/ large	early initiation
2840	Mwanga	25	Married	secondary and above	no	secondary and above	male	18	2.9	1	6	yes	Health facility	no	1	1	25-34	primiparous	>=4	health facility	18-24	normal/ large	early initiation
2841	Mwanga	24	Married	primary	no	primary	female	21		2	6	no	Home	no	1	2	15-24	multiparous	>=4	home/others	18-24		early initiation
2842	Mwanga	29	Married	secondary and above	no	secondary and above	female	24	2.9	1	9	yes	Health facility	no	48	2	25-34	primiparous	>=4	health facility	18-24	normal/ large	late initiation
2845	Mwanga	29	Married	primary	no	primary	male	24	4.5	1	1	no	Health facility	no	7	2	25-34	primiparous	<4	health facility	18-24	normal/ large	late initiation
2846	Mwanga	31	Married	informal	no	primary	female	21	3	4	4	yes	Health facility	yes	2	4	25-34	multiparous	>=4	health facility	18-24	normal/ large	late initiation
2849	Mwanga	21	Single	secondary and above	no	secondary and above	male	21	2.9	1	4	yes	Health facility	no	1	3	15-24	primiparous	>=4	health facility	18-24	normal/ large	early initiation
2852	Mwanga	33	Married	primary	no	secondary and above	female	16	3	3	5	yes	Health facility	no	1	4	25-34	multiparous	>=4	health facility	12-17	normal/ large	early initiation
2853	Mwanga	34	Cohabiting	secondary and above	no	secondary and above	male	21	2.5	3	5	yes	Health facility	yes	3	2	25-34	multiparous	>=4	health facility	18-24	normal/ large	late initiation
2854	Mwanga	23	Married	secondary and above	no	secondary and above	female	6	3.5	1	5	yes	Health facility	no	1	4	15-24	primiparous	>=4	health facility	6-11	normal/ large	early initiation
2855	Mwanga	24	Married	primary	yes	primary	female	7	3.2	3	6	yes	Health facility	yes	1	6	15-24	multiparous	>=4	health facility	6-11	normal/ large	early initiation
2856	Mwanga	25	Married	primary	no	secondary and above	male	24	3.5	1	4	yes	Health facility	yes	7	1	25-34	primiparous	>=4	health facility	18-24	normal/ large	late initiation
2859	Mwanga	18	Single	secondary and above	no		male	16	3.9	1	5	no	Health facility	no	1	3	15-24	primiparous	>=4	health facility	12-17	normal/ large	early initiation
2860	Mwanga	19	Married	primary	no	secondary and above	female	12	3.4	1	5	no	Health facility	yes	1	1	15-24	primiparous	>=4	health facility	12-17	normal/ large	early initiation
2903	moshi municipal	23	Married	primary	no	secondary and above	male	16	3	4	5	yes	Health facility	no	1	1	15-24	multiparous	>=4	health facility	12-17	normal/ large	early initiation
2904	moshi municipal	20	Single	primary	no		female	14	3.5	1	5	no	Health facility	yes	1	3	15-24	primiparous	>=4	health facility	12-17	normal/ large	early initiation
2905	moshi municipal	31	Married	primary	no	primary	female	19	4	3	5	yes	Health facility	yes	1.5	6	25-34	multiparous	>=4	health facility	18-24	normal/ large	late initiation
2907	moshi municipal	23	Married	primary	no	secondary and above	female	24	3.5	1	4	yes	Health facility	yes	1	5	15-24	primiparous	>=4	health facility	18-24	normal/ large	early initiation
2908	moshi municipal	33	Married	primary	no	secondary and above	male	6	3	2	3	no	Health facility	no	1	6	25-34	multiparous	<4	health facility	6-11	normal/ large	early initiation
2909	moshi municipal	35	Married	primary	no	primary	female	15	2.5	4	5	yes	Health facility	yes	0.5	6	>=35	multiparous	>=4	health facility	12-17	normal/ large	early initiation
2910	moshi municipal	35	Married	primary	no	secondary and above	male	6	1.5	2	7	yes	Health facility	yes	1	6	>=35	multiparous	>=4	health facility	6-11	small	early initiation
2914	moshi municipal	40	Married	secondary and above	no	secondary and above	male	24	3.1	6	5	yes	Health facility	yes	1	3	>=35	multiparous	>=4	health facility	18-24	normal/ large	early initiation
2915	moshi municipal	28	Married	secondary and above	no	secondary and above	male	6	2.5	2	4	yes	Health facility	no	0.5	3	25-34	multiparous	>=4	health facility	6-11	normal/ large	early initiation
2916	moshi municipal	23	Single	primary	no		male	15	2	1	3	no	Health facility	no	2	3	15-24	primiparous	<4	health facility	12-17	small	late initiation
2918	moshi municipal	31	Married	primary	no	primary	male	20	3.8	3	5	no	Health facility	yes	15	6	25-34	multiparous	>=4	health facility	18-24	normal/ large	late initiation
2925	moshi municipal	23	Married	primary	no	primary	male	12	3.8	5	4	no	Health facility	no	1	2	15-24	multiparous	>=4	health facility	12-17	normal/ large	early initiation
2928	moshi municipal	34	Single	primary	no		male	10	3.5	2	5	yes	Health facility	yes	1	3	25-34	multiparous	>=4	health facility	6-11	normal/ large	early initiation
2930	moshi municipal	34	Married	informal	no	primary	female	11	3	6	5	no	Health facility	no	1	4	25-34	multiparous	>=4	health facility	6-11	normal/ large	early initiation
2932	moshi municipal	17	Divorced/Separated	primary	no		male	11	3.1	1	8	no	Health facility	no	1	1	15-24	primiparous	>=4	health facility	6-11	normal/ large	early initiation
2933	moshi municipal	22	Married	primary	no	secondary and above	female	11	2.8	1	7	yes	Health facility	no	1	2	15-24	primiparous	>=4	health facility	6-11	normal/ large	early initiation
2934	moshi municipal	20	Married	primary	no	primary	male	10	3.3	2	3	yes	Health facility	yes	1	6	15-24	multiparous	<4	health facility	6-11	normal/ large	early initiation
2938	moshi municipal	33	Married	informal	no	primary	female	14	2.5	2	1	no	Health facility	no	1	3	25-34	multiparous	<4	health facility	12-17	normal/ large	early initiation
2940	moshi municipal	22	Married	secondary and above	no	secondary and above	female	19	3.5	2	8	yes	Health facility	yes	1	2	15-24	multiparous	>=4	health facility	18-24	normal/ large	early initiation
2946	moshi municipal	20	Single	primary	no	secondary and above	male	10	2.5	1	4	no	Health facility	no	8	3	15-24	primiparous	>=4	health facility	6-11	normal/ large	late initiation
2947	moshi municipal	29	Married	primary	no	primary	male	21	3.5	4	4	no	Health facility	no	1	3	25-34	multiparous	>=4	health facility	18-24	normal/ large	early initiation
2948	moshi municipal	27	Divorced/Separated	secondary and above	yes	secondary and above	male	10	2.9	1	5	yes	Health facility	yes	1	6	25-34	primiparous	>=4	health facility	6-11	normal/ large	early initiation
2954	moshi municipal	20	Cohabiting	secondary and above	no	primary	female	15	3.7	1	5	yes	Health facility	no	1	4	15-24	primiparous	>=4	health facility	12-17	normal/ large	early initiation
